# Supplementary material for: Deciphering the genetic basis of salinity tolerance in a diverse panel of cultivated and wild soybean accessions by genome-wide association mapping
Source: Theor Appl Genet. 2024 Sep 28;137(10):238. doi: 10.1007/s00122-024-04752-4 (PMC11438739; doi:10.1007/s00122-024-04752-4)
Supplement: Supplementary file 2 — Supplementary file2 (XLSX 35 KB) [file 122_2024_4752_MOESM2_ESM.xlsx]

## Sheet: Sheet1
Table S1. List of 269 plant introductions (PI) acquired from USDA Soybean Germplasm Collection.
Accession	Genotypes	Name	Taxonomy	Origin	Maturity Group	Improvement Status
FC 31697	FC31697		Glycine max (L.) Merr.	Costa Rica	IV	CULTIVATED
PI 123439	PI123439	No. 1	Glycine max (L.) Merr.	Myanmar	VII	CULTIVATED
PI 123577 A	PI123577A	Hopei E-3	Glycine max (L.) Merr.	Hebei Sheng, China	V	CULTIVATED
PI 145079	PI145079	Hernon No. 6	Glycine max (L.) Merr.	Zimbabwe	VII	CULTIVATED
PI 153682	PI153682	Trinitaria	Glycine max (L.) Merr.	El Salvador	VII	CULTIVATED
PI 170380	PI170380	No. 1396	Glycine max (L.) Merr.	İzmir, Turkey	IV	CULTIVATED
PI 170888	PI170888	3/35S277	Glycine max (L.) Merr.	Transvaal, South Africa	VI	CULTIVATED
PI 171430	PI171430	No. 39 Green	Glycine max (L.) Merr.	Henan Sheng, China	V	CULTIVATED
PI 171442	PI171442	No. 3226 Brown	Glycine max (L.) Merr.	Shaanxi Sheng, China	V	CULTIVATED
PI 171652	PI171652	No. 7010	Glycine max (L.) Merr.	Rize, Turkey	IV	CULTIVATED
PI 201428	PI201428	41 S 31	Glycine max (L.) Merr.	Australia	VI	CULTIVATED
PI 201431	PI201431	45 S 95	Glycine max (L.) Merr.	Australia	VI	CULTIVATED
PI 210352	PI210352	Mammoth Yellow	Glycine max (L.) Merr.	Mozambique	VII	CULTIVATED
PI 215693	PI215693	Local variety	Glycine max (L.) Merr.	Delhi, India	VI	CULTIVATED
PI 248402	PI248402	Manhatan	Glycine max (L.) Merr.	Illinois, United States	IV	CULTIVATED
PI 253652 A	PI253652A	No. 3	Glycine max (L.) Merr.	China	IV	CULTIVATED
PI 253653 A	PI253653A	No. 4	Glycine max (L.) Merr.	China	III	CULTIVATED
PI 253655	PI253655	No. 6	Glycine max (L.) Merr.	China	IV	CULTIVATED
PI 253659	PI253659	No. 10	Glycine max (L.) Merr.	China	IV	CULTIVATED
PI 253665 B	PI253665B	No. 16	Glycine max (L.) Merr.	China	IV	CULTIVATED
PI 255734	PI255734	Punjab No. 1	Glycine max (L.) Merr.	Himachal Pradesh, India	VII	CULTIVATED
PI 256376	PI256376	China Cluster	Glycine max (L.) Merr.	India	VII	CULTIVATED
PI 281885	PI281885		Glycine max (L.) Merr.	Indonesia	VII	CULTIVATED
PI 323555	PI323555	H 67-6	Glycine max (L.) Merr.	Uttar Pradesh, India	IV	CULTIVATED
PI 324067	PI324067	Hernon 237	Glycine max (L.) Merr.	Zimbabwe	VII	CULTIVATED
PI 339865 A	PI339865A	Baemking	Glycine max (L.) Merr.	Korea, South	IV	CULTIVATED
PI 339871 C	PI339871C		Glycine soja Siebold & Zucc.	Jeju-teukbyeoljachido, Korea, South		WILD
PI 339982	PI339982	No. 6	Glycine max (L.) Merr.	Incheon-gwangyeoksi, Korea, South	V	CULTIVATED
PI 346306	PI346306	PLSO-56	Glycine max (L.) Merr.	India	V	CULTIVATED
PI 346309	PI346309	PLSO-73	Glycine max (L.) Merr.	India	V	CULTIVATED
PI 361063	PI361063	F. 55-54	Glycine max (L.) Merr.	Romania	III	CULTIVATED
PI 366119	PI366119		`	Aiti, Japan		WILD
PI 36906	PI36906		Glycine max (L.) Merr.	Liaoning Sheng, China	VI	CULTIVATED
PI 371610	PI371610		Glycine max (L.) Merr.	Pakistan	V	CULTIVATED
PI 378686 B	PI378686B		Glycine soja Siebold & Zucc.	Kôti, Japan		WILD
PI 378688	PI378688		Glycine soja Siebold & Zucc.	Nara, Japan		WILD
PI 381683	PI381683		Glycine max (L.) Merr.	Uganda	VI	CULTIVATED
PI 398200	PI398200	KAS 101-4-2	Glycine max (L.) Merr.	Seoul-teukbyeolsi, Korea, South	IV	CULTIVATED
PI 398285	PI398285	KAS 172-6	Glycine max (L.) Merr.	Kyonggi, Korea, South	V	CULTIVATED
PI 398388	PI398388	KAS 200-29-2	Glycine max (L.) Merr.	Gangwon-do, Korea, South	IV	CULTIVATED
PI 398505	PI398505	KAS 287-2	Glycine max (L.) Merr.	Chungcheongbuk-do, Korea, South	III	CULTIVATED
PI 398752	PI398752	KAS 340-1	Glycine max (L.) Merr.	Chungcheongnam-do, Korea, South	III	CULTIVATED
PI 398847	PI398847	KAS 361-14	Glycine max (L.) Merr.	Chungcheongnam-do, Korea, South	IV	CULTIVATED
PI 398920	PI398920	KLS 402-1	Glycine max (L.) Merr.	Chungcheongnam-do, Korea, South	IV	CULTIVATED
PI 399010	PI399010	KLS 740	Glycine max (L.) Merr.	Gyeongsangbuk-do, Korea, South	IV	CULTIVATED
PI 406684	PI406684	Hi daka-1	Glycine soja Siebold & Zucc.	Hokkaidô, Japan	III	WILD
PI 407029	PI407029	RB 1072	Glycine soja Siebold & Zucc.	Akita, Japan	IV	WILD
PI 407035	PI407035	RB 1072	Glycine soja Siebold & Zucc.	Akita, Japan		WILD
PI 407065	PI407065	RB 1072	Glycine soja Siebold & Zucc.	Aiti, Japan		WILD
PI 407088	PI407088	RB 1072	Glycine soja Siebold & Zucc.	Hyôgo, Japan		WILD
PI 407121	PI407121	RB 1072	Glycine soja Siebold & Zucc.	Hyôgo, Japan		WILD
PI 407174	PI407174	K4-A	Glycine soja Siebold & Zucc.	Kyonggi, Korea, South		WILD
PI 407189	PI407189	K56-B	Glycine soja Siebold & Zucc.	Kyonggi, Korea, South		WILD
PI 407301	PI407301		Glycine soja Siebold & Zucc.	Jiangsu Sheng, China		WILD
PI 407316 A	PI407316A		Glycine soja Siebold & Zucc.	Chungcheongbuk-do, Korea, South		WILD
PI 407812	PI407812		Glycine max (L.) Merr.	Kyonggi, Korea, South	IV	CULTIVATED
PI 408100 A	PI408100A	KAERI 633-14	Glycine max (L.) Merr.	Gyeongsangbuk-do, Korea, South	V	CULTIVATED
PI 408169 D	PI408169D	KAERI 660-11	Glycine max (L.) Merr.	Gyeongsangbuk-do, Korea, South	IV	CULTIVATED
PI 408176	PI430737	KAERI 661-6	Glycine max (L.) Merr.	Gyeongsangbuk-do, Korea, South	V	CULTIVATED
PI 417573	PI417573	Ussurijskaja 19	Glycine max (L.) Merr.	Russian Federation	III	CULTIVATED
PI 417575	PI417575	George Washington	Glycine max (L.) Merr.	United States	V	CULTIVATED
PI 424008 C	PI424008C	74006	Glycine soja Siebold & Zucc.	Kyonggi, Korea, South		WILD
PI 424017 A	PI424017A	74015	Glycine soja Siebold & Zucc.	Kyonggi, Korea, South		WILD
PI 424026	PI424026	74024	Glycine soja Siebold & Zucc.	Kyonggi, Korea, South		WILD
PI 424041	PI424041	74056	Glycine soja Siebold & Zucc.	Kyonggi, Korea, South		WILD
PI 424061 B	PI424061B	74041	Glycine soja Siebold & Zucc.	Gangwon-do, Korea, South		WILD
PI 424068	PI424068	74049	Glycine soja Siebold & Zucc.	Gangwon-do, Korea, South	IV	WILD
PI 424072 B	PI424072B	74071	Glycine soja Siebold & Zucc.	Gangwon-do, Korea, South		WILD
PI 424084	PI424084	74085	Glycine soja Siebold & Zucc.	Gangwon-do, Korea, South		WILD
PI 424092	PI424092	74092	Glycine soja Siebold & Zucc.	Chungcheongbuk-do, Korea, South		WILD
PI 424131	PI424131		Glycine max (L.) Merr.	Zimbabwe	VII	CULTIVATED
PI 424149	PI424149	KAS 642-3	Glycine max (L.) Merr.	Gyeongsangbuk-do, Korea, South	IV	CULTIVATED
PI 424159 B	PI424159B	KAS 643-8	Glycine max (L.) Merr.	Gyeongsangbuk-do, Korea, South	IV	CULTIVATED
PI 424219 A	PI424219A	KAS 131-4	Glycine max (L.) Merr.	Kyonggi, Korea, South	IV	CULTIVATED
PI 424285 B	PI424285B	KAS 239-3	Glycine max (L.) Merr.	Gangwon-do, Korea, South	IV	CULTIVATED
PI 424364 A	PI424364A	KAS 351-32	Glycine max (L.) Merr.	Chungcheongnam-do, Korea, South	IV	CULTIVATED
PI 424520	PI424520	KAS 621-6	Glycine max (L.) Merr.	Gyeongsangnam-do, Korea, South	IV	CULTIVATED
PI 424549 A	PI424549A	KAS 632-24	Glycine max (L.) Merr.	Gyeongsangbuk-do, Korea, South	IV	CULTIVATED
PI 427136	PI427136	Backchung No.42	Glycine max (L.) Merr.	Kyonggi, Korea, South	III	CULTIVATED
PI 430736	PI430736	'Kudu'	Glycine max (L.) Merr.	Zimbabwe	VI	CULTIVATED
PI 432359	PI432359		Glycine max (L.) Merr.	Jalisco, Mexico	IV	CULTIVATED
PI 437103	PI437103	DV-0300	Glycine max (L.) Merr.	Russian Federation	III	CULTIVATED
PI 437109 C	PI437109C	VIR 243	Glycine max (L.) Merr.	Russian Federation	IV	CULTIVATED
PI 437110 B	PI437110B	VIR 244	Glycine max (L.) Merr.	Russian Federation	IV	CULTIVATED
PI 437392	PI437392	Ussurijscaja 461	Glycine max (L.) Merr.	Primorye, Russian Federation	III	CULTIVATED
PI 437393	PI437393	Ussurijscaja 462	Glycine max (L.) Merr.	Primorye, Russian Federation	III	CULTIVATED
PI 437500 C	PI437500C	VIR 3810	Glycine max (L.) Merr.	Primorye, Russian Federation	III	CULTIVATED
PI 437550 C	PI437550C	VIR 4879	Glycine max (L.) Merr.	Uzbekistan	III	CULTIVATED
PI 438047	PI438047	VIR 2303	Glycine max (L.) Merr.	China	III	CULTIVATED
PI 438315	PI438315	CNS 89A	Glycine max (L.) Merr.	Algeria	III	CULTIVATED
PI 438343	PI438343	Haberlandt	Glycine max (L.) Merr.	Australia	V	CULTIVATED
PI 438345	PI438345	Potch 156	Glycine max (L.) Merr.	Australia	IV	CULTIVATED
PI 438346	PI438346	Potch 313	Glycine max (L.) Merr.	Australia	IV	CULTIVATED
PI 438409	PI438409	Kleverhof 527	Glycine max (L.) Merr.	Hungary	III	CULTIVATED
PI 438427	PI438427	VIR 5532	Glycine max (L.) Merr.	India	III	CULTIVATED
PI 438430	PI438430	VIR 5528	Glycine max (L.) Merr.	Israel	VII	CULTIVATED
PI 438431	PI438431	VIR 5529	Glycine max (L.) Merr.	Israel	VI	CULTIVATED
PI 438471	PI438471	Fiskeby III	Glycine max (L.) Merr.	Östergötlands län, Sweden	0	CULTIVATED
PI 438499	PI438499	Sobol 170	Glycine max (L.) Merr.	United States	III	CULTIVATED
PI 438508	PI438508	VIR 154	Glycine max (L.) Merr.	United States	III	CULTIVATED
PI 447004	PI447004		Glycine soja Siebold & Zucc.	Jilin Sheng, China	III	WILD
PI 458065 A	PI458065A	KAS 233-18	Glycine max (L.) Merr.	Gangwon-do, Korea, South	IV	CULTIVATED
PI 464938	PI464938	81-200016	Glycine soja Siebold & Zucc.	Jiangsu Sheng, China		WILD
PI 468399 A	PI468399A		Glycine soja Siebold & Zucc.	Shandong Sheng, China	IV	WILD
PI 468400 A	PI468400A		Glycine soja Siebold & Zucc.	Ningxia Huizi Zizhiqu, China	IV	WILD
PI 468916	PI468916		Glycine soja Siebold & Zucc.	Liaoning Sheng, China	III	WILD
PI 468967	PI468967	86	Glycine max (L.) Merr.	Vietnam	V	CULTIVATED
PI 471934	PI471934	0192	Glycine max (L.) Merr.	Nepal	V	CULTIVATED
PI 479747	PI479747	GD 50093-1	Glycine soja Siebold & Zucc.	Jilin Sheng, China	III	WILD
PI 483462 B	PI483462B		Glycine soja Siebold & Zucc.	Beijing Shi, China	IV	WILD
PI 483464 A	PI483464A		Glycine soja Siebold & Zucc.	Ningxia Huizi Zizhiqu, China	III	WILD
PI 483466	PI483466		Glycine soja Siebold & Zucc.	Shandong Sheng, China		WILD
PI 483468 B	PI483468B		Glycine soja Siebold & Zucc.	Henan Sheng, China		WILD
PI 495020	PI495020	Xu dou 2	Glycine max (L.) Merr.	Beijing Shi, China	IV	CULTIVATED
PI 504487	PI504487	'Yao tou'	Glycine max (L.) Merr.	Taiwan	III	CULTIVATED
PI 506848	PI506848	Kantou 55	Glycine max (L.) Merr.	Japan	IV	CULTIVATED
PI 506849	PI506849	Kantou 56	Glycine max (L.) Merr.	Japan	IV	CULTIVATED
PI 506850	PI506850	Kantou 58	Glycine max (L.) Merr.	Japan	IV	CULTIVATED
PI 506852	PI506852	Kantou 60	Glycine max (L.) Merr.	Japan	IV	CULTIVATED
PI 506853	PI506853	Kantou 61	Glycine max (L.) Merr.	Japan	IV	CULTIVATED
PI 506863	PI506863	Karikei 35	Glycine max (L.) Merr.	Japan	IV	CULTIVATED
PI 506864 B	PI506864B	(Karikei 80)	Glycine max (L.) Merr.	Japan	IV	CULTIVATED
PI 506865	PI506865	Karikei 82	Glycine max (L.) Merr.	Japan	IV	CULTIVATED
PI 506866	PI506866	Karikei 102	Glycine max (L.) Merr.	Japan	IV	CULTIVATED
PI 507417	PI507417	'Tousan 78'	Glycine max (L.) Merr.	Japan	V	CULTIVATED
PI 507433	PI507433	'Tousan 94'	Glycine max (L.) Merr.	Japan	V	CULTIVATED
PI 507581	PI507581	NIAR 020003	Glycine soja Siebold & Zucc.	Aomori, Japan		WILD
PI 507584	PI507584	NIAR 020009	Glycine soja Siebold & Zucc.	Aomori, Japan		WILD
PI 507588	PI507588	NIAR 020015	Glycine soja Siebold & Zucc.	Aomori, Japan		WILD
PI 507594 A	PI507594A	NIAR 020007	Glycine soja Siebold & Zucc.	Hukusima, Japan		WILD
PI 507619 A	PI507619A	NIAR 040016	Glycine soja Siebold & Zucc.	Nagano, Japan		WILD
PI 507629	PI507629	NIAR 050003	Glycine soja Siebold & Zucc.	Sizuoka, Japan		WILD
PI 507632	PI507632	NIAR 060004	Glycine soja Siebold & Zucc.	Nara, Japan		WILD
PI 507644	PI507644	NIAR 070003	Glycine soja Siebold & Zucc.	Ehime, Japan		WILD
PI 507651	PI507651	NIAR 080004	Glycine soja Siebold & Zucc.	Yamaguti, Japan		WILD
PI 507665	PI507665	NIAR 090022	Glycine soja Siebold & Zucc.	Kumamoto, Japan		WILD
PI 507676	PI507676	'Colpon'	Glycine max (L.) Merr.	Russian Federation	III	CULTIVATED
PI 507692 A	PI507692A	Orzu'	Glycine max (L.) Merr.	Russian Federation	III	CULTIVATED
PI 507692 B	PI507692B	'(Orzu)'	Glycine max (L.) Merr.	Russian Federation	III	CULTIVATED
PI 507795	PI507795	VIR 8829	Glycine soja Siebold & Zucc.	Primorye, Russian Federation		WILD
PI 508060	PI508060	No. 1	Glycine soja Siebold & Zucc.	Hokkaidô, Japan		WILD
PI 508083	PI508083	'Dassel'	Glycine max (L.) Merr.	Minnesota, United States	0	CULTIVAR
PI 509044	PI509044	'Pella 86'	Glycine max (L.) Merr.	Iowa, United States	III	CULTIVAR
PI 510675	PI510675	'Gregg'	Glycine max (L.) Merr.	Louisiana, United States	VII	CULTIVAR
PI 513382	PI513382	'Glenwood'	Glycine max (L.) Merr.	Minnesota, United States	0	CULTIVAR
PI 514674	PI514674	C-21412	Glycine soja Siebold & Zucc.	Hokkaidô, Japan		WILD
PI 518281	PI518281	Taichung 37	Glycine soja Siebold & Zucc.	Taiwan		WILD
PI 518282	PI518282	Taichung 38	Glycine soja Siebold & Zucc.	Taiwan		WILD
PI 518664	PI518664	Hutcheson	Glycine max (L.) Merr.	Mississippi, United States	V	CULTIVAR
PI 518665	PI518665	'Padre'	Glycine max (L.) Merr.	Texas, United States	VII	CULTIVAR
PI 518669	PI518669	'Corsoy 79'	Glycine max (L.) Merr.	Illinois, United States	II	CULTIVAR
PI 522211 C	PI522211C	VIR 8495	Glycine soja Siebold & Zucc.	Primorye, Russian Federation		WILD
PI 525454	PI525454	'Spencer'	Glycine max (L.) Merr.	Indiana, United States	IV	CULTIVAR
PI 532833	PI532833	T308	Glycine max (L.) Merr.	Indiana, United States		GENETIC
PI 533604	PI533604	'Lamar'	Glycine max (L.) Merr.	Mississippi, United States	VI	CULTIVAR
PI 533655	PI533655	'Burlison'	Glycine max (L.) Merr.	Illinois, United States	II	CULTIVAR
PI 534647	PI534647	'GR8836'	Glycine max (L.) Merr.	Ohio, United States	III	CULTIVAR
PI 542042	PI542042	'Kato'	Glycine max (L.) Merr.	Minnesota, United States	I	CULTIVAR
PI 543794	PI543794	'Delsoy 4900'	Glycine max (L.) Merr.	Missouri, United States	IV	CULTIVAR
PI 543832	PI543832	'Buckshot 723'	Glycine max (L.) Merr.	Louisiana, United States	VII	CULTIVAR
PI 548487	PI548487	'Rose Non Pop'	Glycine max (L.) Merr.	Phyeongyang, Korea, North	VI	CULTIVAR
PI 548656	PI548656	Lee	Glycine max (L.) Merr.	Virginia, United States	VI	CULTIVAR
PI 548657	PI548657	'Jackson'	Glycine max (L.) Merr.	North Carolina, United States	VII	CULTIVAR
PI 548986	PI548986	'Brim'	Glycine max (L.) Merr.	North Carolina, United States	VI	CULTIVAR
PI 549046	PI549046	ZYD 3728	Glycine soja Siebold & Zucc.	Shaanxi Sheng, China		CULTIVATED
PI 556931	PI556931	'CX329'	Glycine max (L.) Merr.	United States	III	CULTIVAR
PI 559371	PI559371	'Hood 75'	Glycine max (L.) Merr.	Arkansas, United States	VI	CULTIVAR
PI 560909	PI560909	T323	Glycine max (L.) Merr.	Iowa, United States		GENETIC
PI 561287 B	PI561287B	(AGS 290)	Glycine max (L.) Merr.	Taiwan	V	CULTIVATED
PI 561289	PI561289	AGS 314	Glycine max (L.) Merr.	Taiwan	IV	CULTIVATED
PI 561292 B	PI561292B	(G10134)	Glycine max (L.) Merr.	Taiwan	IV	CULTIVATED
PI 561363	PI561363	Tosankei NA144	Glycine max (L.) Merr.	Japan	V	CULTIVATED
PI 561364	PI561364	Tosankei NA614	Glycine max (L.) Merr.	Japan	IV	CULTIVATED
PI 561365	PI561365	Tosankei NA793	Glycine max (L.) Merr.	Japan	IV	CULTIVATED
PI 561378	PI561378	Guanyun da hei dun	Glycine max (L.) Merr.	Jiangsu Sheng, China	V	CULTIVATED
PI 561390	PI561390	Takanowa	Glycine max (L.) Merr.	Japan	V	CULTIVATED
PI 561395	PI561395	Suzuyutaka	Glycine max (L.) Merr.	Japan	V	CULTIVATED
PI 561400	PI561400	'Rhodes'	Glycine max (L.) Merr.	Missouri, United States	V	CULTIVAR
PI 562565	PI562565	KF13	Glycine soja Siebold & Zucc.	Jeollabuk-do, Korea, South		BREEDING
PI 566984	PI566984	MARIF 2532	Glycine max (L.) Merr.	Indonesia	VI	CULTIVATED
PI 566992 B	PI566992B	MARIF 2541	Glycine max (L.) Merr.	Indonesia	VI	CULTIVATED
PI 567004	PI567004	MARIF 2553	Glycine max (L.) Merr.	Indonesia	IV	CULTIVATED
PI 567016	PI567016	MARIF 2565	Glycine max (L.) Merr.	Indonesia	VII	CULTIVATED
PI 567023 A	PI567023A	MARIF 2590	Glycine max (L.) Merr.	Indonesia	VII	CULTIVATED
PI 567059	PI567059	MARIF 2654	Glycine max (L.) Merr.	Indonesia	V	CULTIVATED
PI 567060 A	PI567060A	MARIF 2656	Glycine max (L.) Merr.	Indonesia	V	CULTIVATED
PI 567076	PI567076	MARIF 2674	Glycine max (L.) Merr.	Indonesia	VII	CULTIVATED
PI 567201 A	PI567201A	GL2595/Orig.	Glycine max (L.) Merr.	Georgia	IV	CULTIVATED
PI 567201 B	PI567201B	GL2595/Orig.	Glycine max (L.) Merr.	Georgia	IV	CULTIVATED
PI 567201 D	PI567201D	GL2595/Orig.	Glycine max (L.) Merr.	Georgia	IV	CULTIVATED
PI 567202	PI567202	GL2532/Orig.	Glycine max (L.) Merr.	Georgia	IV	CULTIVATED
PI 567373 B	PI567373B	(Zhong wei huang da dou)	Glycine max (L.) Merr.	Ningxia Huizi Zizhiqu, China	V	CULTIVATED
PI 567379 B	PI567379B	(Bai gun dou)	Glycine max (L.) Merr.	Shaanxi Sheng, China	V	CULTIVATED
PI 567521	PI567521	Bai jia	Glycine max (L.) Merr.	Shandong Sheng, China	V	CULTIVATED
PI 567568 A	PI567568A	Ping ding huang	Glycine max (L.) Merr.	Shandong Sheng, China	IV	CULTIVATED
PI 567629 B	PI567629B	(Lu yi xiao zi huang)	Glycine max (L.) Merr.	Henan Sheng, China	V	CULTIVATED
PI 567657	PI567657	Tang he huang dou	Glycine max (L.) Merr.	Henan Sheng, China	V	CULTIVATED
PI 567779 C	PI567779C	(Tong shan xiao hong mao)	Glycine max (L.) Merr.	Jiangsu Sheng, China	V	CULTIVATED
PI 572239	PI572239	'Holladay'	Glycine max (L.) Merr.	North Carolina, United States	V	CULTIVAR
PI 572265 B	PI572265B	GL2497/Orig.	Glycine max (L.) Merr.	Georgia	V	CULTIVATED
PI 572265 C	PI572265C	GL2497/Orig.	Glycine max (L.) Merr.	Georgia	V	CULTIVATED
PI 572265 D	PI572265D	GL2497/Orig.	Glycine max (L.) Merr.	Georgia	IV	CULTIVATED
PI 578328 B	PI578328B	'(Dona Flor 58)'	Glycine max (L.) Merr.	Argentina	VI	CULTIVATED
PI 578335 B	PI578335B	'(Perla 25)'	Glycine max (L.) Merr.	Argentina	V	CULTIVATED
PI 587612 A	PI587612A	Ru dong ba yue bai jia	Glycine max (L.) Merr.	Jiangsu Sheng, China	V	CULTIVATED
PI 587846 B	PI587846B	(An lu hong huang dou No. 2)	Glycine max (L.) Merr.	Hubei Sheng, China	VI	CULTIVATED
PI 591484	PI591484	L92-7229	Glycine max (L.) Merr.	Illinois, United States		GENETIC
PI 593258	PI593258	'Macon'	Glycine max (L.) Merr.	Illinois, United States	III	CULTIVAR
PI 593259	PI593259	'Iroquois'	Glycine max (L.) Merr.	Illinois, United States	III	CULTIVAR
PI 593463	PI593463	General	Glycine max (L.) Merr.	Ohio, United States	III	CULTIVAR
PI 594020	PI594020	Samnamkong	Glycine max (L.) Merr.	Gyeongsangnam-do, Korea, South	IV	CULTIVATED
PI 597460 B	PI597460B	ZYD3235	Glycine soja Siebold & Zucc.	Shandong Sheng, China		CULTIVATED
PI 597462 C	PI597462C	ZYD3258	Glycine soja Siebold & Zucc.	Shandong Sheng, China		CULTIVATED
PI 597471 D	PI597471D	(Zheye 29)	Glycine soja Siebold & Zucc.	Zhejiang Sheng, China		CULTIVATED
PI 597472	PI597472	Zheye 33	Glycine soja Siebold & Zucc.	Zhejiang Sheng, China		CULTIVATED
PI 597474	PI597474	'Hwanggeumkong'	Glycine max (L.) Merr.	Korea, South	IV	CULTIVATED
PI 601984	PI601984	'Tyrone'	Glycine max (L.) Merr.	Maryland, United States	VII	CULTIVAR
PI 602059	PI602059	'Apollo'	Glycine max (L.) Merr.	Michigan, United States	II	CULTIVAR
PI 605756	PI605756	Sample 19	Glycine max (L.) Merr.	Lạng Sơn, Vietnam	V	CULTIVATED
PI 605779 D	PI605779D	Sample 42	Glycine max (L.) Merr.	Cao Bằng, Vietnam	VII	CULTIVATED
PI 605855	PI605855	Sample 125	Glycine max (L.) Merr.	Tuyên Quang, Vietnam	V	CULTIVATED
PI 612609	PI612609	'Melrose'	Glycine max (L.) Merr.	Queensland, Australia	V	CULTIVATED
PI 615451 A	PI615451A	Nam vang 1	Glycine max (L.) Merr.	Vietnam	VI	CULTIVATED
PI 615497	PI615497	Vang nguyen duong	Glycine max (L.) Merr.	Vietnam	V	CULTIVATED
PI 615518	PI615518	SY0102001	Glycine max (L.) Merr.	Kachin, Myanmar	VI	CULTIVATED
PI 615695	PI615695	'N7103'	Glycine max (L.) Merr.	North Carolina, United States	VII	CULTIVATED
PI 620883	PI620883	'LS93-0375'	Glycine max (L.) Merr.	Illinois, United States	IV	CULTIVATED
PI 628803	PI628803	BR-7	Glycine max (L.) Merr.	Brazil	VI	CULTIVAR
PI 628809	PI628809	BR-16	Glycine max (L.) Merr.	Brazil	VI	CULTIVAR
PI 628814	PI628814	Campos Gerais	Glycine max (L.) Merr.	Brazil	VI	CULTIVATED
PI 628817	PI628817	CEP-16 (Timbo)	Glycine max (L.) Merr.	Brazil	VI	CULTIVATED
PI 628819	PI628819	Coker 136	Glycine max (L.) Merr.	Brazil	V	CULTIVATED
PI 628821	PI628821	FT-Cometa	Glycine max (L.) Merr.	Brazil	V	CULTIVATED
PI 628826	PI628826	FT-7 (Taroba)	Glycine max (L.) Merr.	Brazil	VI	CULTIVATED
PI 628828	PI628828	FT-9 (Inae)	Glycine max (L.) Merr.	Brazil	VI	CULTIVATED
PI 628840	PI628840	FT-Guaira	Glycine max (L.) Merr.	Brazil	V	CULTIVATED
PI 628854	PI628854	IAS-2	Glycine max (L.) Merr.	Brazil	V	CULTIVATED
PI 628874	PI628874	Ocepar-11	Glycine max (L.) Merr.	Brazil	VI	CULTIVATED
PI 628877	PI628877	Ocepar-18	Glycine max (L.) Merr.	Brazil	VI	CULTIVATED
PI 628882	PI628882	Perola	Glycine max (L.) Merr.	Brazil	VI	CULTIVATED
PI 628883	PI628883	Planalto	Glycine max (L.) Merr.	Brazil	VI	CULTIVATED
PI 628887	PI628887	RS-7 (Jacui)	Glycine max (L.) Merr.	Brazil	VI	CULTIVATED
PI 632936	PI632936	Vang hoa an	Glycine max (L.) Merr.	Vietnam	V	CULTIVATED
PI 632942 A	PI632942A	Nguyen hue	Glycine max (L.) Merr.	Vietnam	V	CULTIVATED
PI 633729	PI633729	LG92-4208	Glycine max (L.) Merr.	Illinois, United States		UNCERTAIN
PI 639561	PI639561	VIR 6871	Glycine max (L.) Merr.	Philippines	IV	CULTIVATED
PI 639563	PI639563	VIR 6874	Glycine max (L.) Merr.	Philippines	IV	BREEDING
PI 639565	PI639565	VIR 6876	Glycine max (L.) Merr.	Philippines	V	LANDRACE
PI 639566 D	PI639566D	VIR 6877	Glycine max (L.) Merr.	Philippines	IV	LANDRACE
PI 639569	PI639569	PELICAN SM-ICA	Glycine max (L.) Merr.	Colombia	V	LANDRACE
PI 639571 A	PI639571A	VIR 8270	Glycine max (L.) Merr.	Colombia	III	LANDRACE
PI 639571 B	PI639571B	VIR 8270	Glycine max (L.) Merr.	Colombia	IV	LANDRACE
PI 639573	PI639573	LOCAL	Glycine max (L.) Merr.	Burundi	V	LANDRACE
PI 639574	PI639574	LOCAL	Glycine max (L.) Merr.	Burundi	V	LANDRACE
PI 639575	PI639575	LOCAL	Glycine max (L.) Merr.	Burundi	V	LANDRACE
PI 639576	PI639576	LOCAL	Glycine max (L.) Merr.	Burundi	V	LANDRACE
PI 641937	PI641937	JTN-5303	Glycine max (L.) Merr.	Tennessee, United States		BREEDING
PI 654044 B	PI654044B	(Viet. Donor No. 199)	Glycine max (L.) Merr.	Vietnam	V	UNCERTAIN
PI 70023	PI70023	7128	Glycine max (L.) Merr.	China	III	CULTIVATED
PI 83942	PI83942	Kuro churyu	Glycine max (L.) Merr.	Kyonggi, Korea, South	V	CULTIVATED
PI 84671	PI84671	S-99	Glycine max (L.) Merr.	Kyonggi, Korea, South	IV	CULTIVATED
PI 84742	PI84742	LG-50	Glycine max (L.) Merr.	Kyonggi, Korea, South	IV	CULTIVATED
PI 85469	PI85469	Y-227	Glycine max (L.) Merr.	Kyonggi, Korea, South	IV	CULTIVATED
PI 87530	PI87530	Seishin, Chosen	Glycine max (L.) Merr.	Hamkyeongpukto, Korea, North	IV	CULTIVATED
PI 88287	PI88287	Mosheto	Glycine max (L.) Merr.	Jilin Sheng, China	III	CULTIVATED
PI 89009 -2	PI89009.2	5954	Glycine max (L.) Merr.	China	III	CULTIVATED
PI 91083	PI91083	Seihita	Glycine max (L.) Merr.	Korea, South	III	CULTIVATED
PI 92463	PI92463		Glycine max (L.) Merr.	Russian Federation	IV	CULTIVATED
PI 92618	PI92618	7813	Glycine max (L.) Merr.	Jilin Sheng, China	III	CULTIVATED
