# Supplementary material for: Deciphering the genetic basis of salinity tolerance in a diverse panel of cultivated and wild soybean accessions by genome-wide association mapping
Source: Theor Appl Genet. 2024 Sep 28;137(10):238. doi: 10.1007/s00122-024-04752-4 (PMC11438739; doi:10.1007/s00122-024-04752-4)
Supplement: Supplementary file 3 — Supplementary file3 (XLSX 88 KB) [file 122_2024_4752_MOESM3_ESM.xlsx]

## Sheet: Sheet1
Table S4. List of candidate genes within 100 Kb region of significant MTAs (marker trait associations).
Trait	MTA	Chromosome	Position	GENE_ID	Start Site	Stop Site	Corresponding Function in Arabidopsis	Gene Ontology Biological Process Descriptions	Gene Ontology Molecular Function Descriptions	Gene Ontology Cellular Component Descriptions
LSS	ss715579060	1	3404910	Glyma.01G031700	3298861	3302133	AT1G23820.1|Symbols:SPDS1|spermidine synthase 1|chr1:8420278-8422724 FORWARD LENGTH=378	spermidine biosynthetic process	catalytic activity; protein binding; spermidine synthase activity	chloroplast; cytosol
				Glyma.01G031800	3328121	3334148	AT1G70300.1|Symbols:KUP6|K+ uptake permease 6|chr1:26477993-26481233 REVERSE LENGTH=782	potassium ion transmembrane transport; potassium ion transport	potassium ion transmembrane transporter activity	membrane; plasma membrane
				Glyma.01G031900	3342396	3347771	AT1G23870.1|Symbols:ATTPS9, TPS9|trehalose-phosphatase/synthase 9|chr1:8432695-8435506 FORWARD LENGTH=867	metabolic process; response to fructose stimulus; response to sucrose stimulus; trehalose biosynthetic process	catalytic activity; transferase activity, transferring glycosyl groups; trehalose-phosphatase activity	nucleus
				Glyma.01G032000	3363639	3366996	AT1G70280.2|Symbols:|NHL domain-containing protein|chr1:26466086-26468471 REVERSE LENGTH=509	RNA splicing, via endonucleolytic cleavage and ligation; biological process; methionine biosynthetic process	molecular function	extracellular region; nucleus
				Glyma.01G032100	3374233	3387279	AT1G60070.1|Symbols:|Adaptor protein complex AP-1, gamma subunit|chr1:22142944-22149296 REVERSE LENGTH=862	intracellular protein transport; protein transport; vesicle-mediated transport	clathrin binding; protein transporter activity	Golgi apparatus; clathrin adaptor complex; cytosol; membrane coat
				Glyma.01G032200	3392970	3394819	AT5G40250.1|Symbols:|RING/U-box superfamily protein|chr5:16086056-16087186 FORWARD LENGTH=376	NA	zinc ion binding	nucleus
				Glyma.01G032300	3396704	3399050	NA	NA	NA	NA
				Glyma.01G032400	3404831	3411453	AT5G17680.1|Symbols:|disease resistance protein (TIR-NBS-LRR class), putative|chr5:5822999-5827153 FORWARD LENGTH=1294	defense response; signal transduction	ADP binding	intracellular
				Glyma.01G032500	3415166	3425683	AT5G26830.1|Symbols:|Threonyl-tRNA synthetase|chr5:9437351-9441568 FORWARD LENGTH=709	cytoskeleton organization; gluconeogenesis; proteasomal protein catabolic process; tRNA aminoacylation; tRNA aminoacylation for protein translation; threonyl-tRNA aminoacylation	ATP binding; aminoacyl-tRNA ligase activity; ligase activity, forming aminoacyl-tRNA and related compounds; nucleotide binding; threonine-tRNA ligase activity	cell wall; chloroplast; cytoplasm; cytosol; membrane; mitochondrion; plasma membrane
				Glyma.01G032600	3428092	3430571	AT1G60060.1|Symbols:|Serine/threonine-protein kinase WNK (With No Lysine)-related|chr1:22139282-22141585 FORWARD LENGTH=386	biological process	molecular function	extracellular region
				Glyma.01G032700	3430682	3431061	NA	NA	NA	NA
				Glyma.01G032800	3440071	3441480	NA	NA	NA	NA
				Glyma.01G032900	3455319	3459556	AT5G17680.1|Symbols:|disease resistance protein (TIR-NBS-LRR class), putative|chr5:5822999-5827153 FORWARD LENGTH=1294	defense response; signal transduction	ADP binding	intracellular
				Glyma.01G033000	3459557	3462334	AT5G45060.1|Symbols:|Disease resistance protein (TIR-NBS-LRR class) family|chr5:18182038-18186067 FORWARD LENGTH=1165	defense response; signal transduction	ADP binding; nucleoside-triphosphatase activity; nucleotide binding	intracellular; nucleus
				Glyma.01G033100	3469089	3471498	AT1G22400.1|Symbols:UGT85A1, ATUGT85A1|UDP-Glycosyltransferase superfamily protein|chr1:7903851-7906607 REVERSE LENGTH=489	endoplasmic reticulum unfolded protein response; jasmonic acid mediated signaling pathway; metabolic process; protein targeting to membrane; regulation of plant-type hypersensitive response; salicylic acid mediated signaling pathway	UDP-glycosyltransferase activity; cis-zeatin O-beta-D-glucosyltransferase activity; glucuronosyltransferase activity; trans-zeatin O-beta-D-glucosyltransferase activity; transferase activity, transferring glycosyl groups; transferase activity, transferring hexosyl groups	NA
				Glyma.01G033200	3487315	3493797	AT1G69550.1|Symbols:|disease resistance protein (TIR-NBS-LRR class)|chr1:26148836-26153374 REVERSE LENGTH=1400	defense response; signal transduction	ADP binding; nucleoside-triphosphatase activity; nucleotide binding	intracellular
				Glyma.01G033300	3499474	3504138	AT5G17680.1|Symbols:|disease resistance protein (TIR-NBS-LRR class), putative|chr5:5822999-5827153 FORWARD LENGTH=1294	defense response; signal transduction	ADP binding	intracellular
				Glyma.01G033400	3504407	3505708	NA	NA	NA	NA
LSS	ss715579500	1	45269288	Glyma.01G132500	45184862	45186419	AT5G59310.1|Symbols:LTP4|lipid transfer protein 4|chr5:23925296-23925772 REVERSE LENGTH=112	hyperosmotic salinity response; lipid transport; response to abscisic acid stimulus; response to cold; response to salt stress; response to water deprivation	lipid binding	extracellular region
				Glyma.01G132600	45213404	45215069	AT2G38540.1|Symbols:LP1, LTP1, ATLTP1|lipid transfer protein 1|chr2:16130418-16130893 FORWARD LENGTH=118	lipid transport	calmodulin binding; lipid binding	apoplast; chloroplast thylakoid; extracellular region; plant-type cell wall; plasma membrane
				Glyma.01G132700	45218392	45222607	AT2G04865.1|Symbols:|Aminotransferase-like, plant mobile domain family protein|chr2:1712149-1714599 FORWARD LENGTH=667	biological process	molecular function	nucleus
				Glyma.01G132800	45231127	45233884	AT3G42630.1|Symbols:|Pentatricopeptide repeat (PPR) superfamily protein|chr3:14722314-14723635 FORWARD LENGTH=415	NA	NA	chloroplast; mitochondrion
				Glyma.01G132900	45247003	45249302	AT3G08760.1|Symbols:ATSIK|Protein kinase superfamily protein|chr3:2658129-2659984 REVERSE LENGTH=557	autophagy; protein phosphorylation	ATP binding; kinase activity; protein kinase activity; transferase activity, transferring phosphorus-containing groups	plasma membrane
				Glyma.01G133000	45250013	45258009	AT4G32010.1|Symbols:HSL1, HSI2-L1, VAL2|HSI2-like 1|chr4:15481231-15484897 FORWARD LENGTH=780	cell division; cotyledon development; embryo development; embryonic pattern specification; gravitropism; leaf development; positive regulation of seed germination; positive regulation of transcription, DNA-dependent; post-translational protein modification; primary shoot apical meristem specification; regulation of cell cycle process; regulation of cell differentiation; regulation of seed maturat…	protein binding; sequence-specific DNA binding transcription factor activity	nucleus
				Glyma.01G133100	45283837	45295971	AT3G50460.1|Symbols:HR2|homolog of RPW8 2|chr3:18727840-18728649 FORWARD LENGTH=205	response to other organism	molecular function	chloroplast
				Glyma.01G133200	45342683	45344859	NA	NA	NA	NA
				Glyma.01G133300	45352030	45356436	AT3G56370.1|Symbols:|Leucine-rich repeat protein kinase family protein|chr3:20899403-20902390 REVERSE LENGTH=964	anther development; asymmetric cell division; auxin polar transport; growth; pattern specification process; plant-type cell wall biogenesis; plant-type cell wall organization; polysaccharide catabolic process; protein phosphorylation; regulation of cell size; regulation of meristem growth; root morphogenesis; starch metabolic process; transmembrane receptor protein tyrosine kinase signaling pathw…	ATP binding; kinase activity; protein binding; protein kinase activity; protein serine/threonine kinase activity; transferase activity, transferring phosphorus-containing groups	plasma membrane
				Glyma.01G133400	45359225	45360838	AT3G60540.2|Symbols:|Preprotein translocase Sec, Sec61-beta subunit protein|chr3:22375132-22375377 REVERSE LENGTH=81	protein transport; response to endoplasmic reticulum stress; systemic acquired resistance	protein transporter activity	NA
				Glyma.01G133500	45366512	45368816	AT4G00050.1|Symbols:UNE10|basic helix-loop-helix (bHLH) DNA-binding superfamily protein|chr4:17863-19848 FORWARD LENGTH=399	double fertilization forming a zygote and endosperm; regulation of transcription, DNA-dependent	DNA binding; sequence-specific DNA binding transcription factor activity	nucleus; plasmodesma
LSS	ss715583766	2	6736648	Glyma.02G075900	6636179	6640425	AT1G34220.2|Symbols:|Regulator of Vps4 activity in the MVB pathway protein|chr1:12463102-12465911 REVERSE LENGTH=619	biological process	molecular function	NA
				Glyma.02G076000	6641470	6644181	AT5G60340.1|Symbols:|P-loop containing nucleoside triphosphate hydrolases superfamily protein|chr5:24275098-24275891 REVERSE LENGTH=178	RNA splicing, via endonucleolytic cleavage and ligation; developmental vegetative growth; metabolic process; nucleotide phosphorylation; transcription from RNA polymerase II promoter; unidimensional cell growth	adenylate kinase activity; oxidoreductase activity; protein binding	nucleus
				Glyma.02G076100	6645092	6651817	AT1G71830.1|Symbols:SERK1, ATSERK1|somatic embryogenesis receptor-like kinase 1|chr1:27018575-27021842 FORWARD LENGTH=625	Golgi organization; brassinosteroid mediated signaling pathway; cell division; cytokinesis by cell plate formation; defense response to bacterium; embryo development ending in seed dormancy; embryonic pattern specification; floral organ abscission; microsporogenesis; microtubule cytoskeleton organization; phosphorylation; pollen maturation; primary shoot apical meristem specification; protein aut…	identical protein binding; kinase activity; protein binding; receptor serine/threonine kinase binding; transmembrane receptor protein serine/threonine kinase activity	plasma membrane; protein complex
				Glyma.02G076200	6656172	6659554	AT5G43140.1|Symbols:|Peroxisomal membrane 22 kDa (Mpv17/PMP22) family protein|chr5:17321570-17323224 FORWARD LENGTH=254	biological process	molecular function	integral to membrane; mitochondrion; peroxisomal membrane
				Glyma.02G076300	6659453	6662210	AT5G48100.1|Symbols:TT10, LAC15, ATLAC15|Laccase/Diphenol oxidase family protein|chr5:19489530-19492582 REVERSE LENGTH=565	flavonoid biosynthetic process; lignin biosynthetic process; lignin catabolic process; oxidation-reduction process; proanthocyanidin biosynthetic process; response to copper ion	copper ion binding; hydroquinone:oxygen oxidoreductase activity; oxidoreductase activity	apoplast; extracellular region
				Glyma.02G076400	6662417	6663073	AT5G48100.1|Symbols:TT10, LAC15, ATLAC15|Laccase/Diphenol oxidase family protein|chr5:19489530-19492582 REVERSE LENGTH=565	flavonoid biosynthetic process; lignin biosynthetic process; lignin catabolic process; oxidation-reduction process; proanthocyanidin biosynthetic process; response to copper ion	copper ion binding; hydroquinone:oxygen oxidoreductase activity; oxidoreductase activity	apoplast; extracellular region
				Glyma.02G076500	6664959	6667971	AT4G09670.1|Symbols:|Oxidoreductase family protein|chr4:6107382-6109049 REVERSE LENGTH=362	metabolic process; oxidation-reduction process	nucleotide binding; oxidoreductase activity	cytosol
				Glyma.02G076600	6670064	6671855	AT1G53540.1|Symbols:|HSP20-like chaperones superfamily protein|chr1:19980510-19980983 FORWARD LENGTH=157	protein folding; response to endoplasmic reticulum stress; response to heat; response to high light intensity; response to hydrogen peroxide	NA	cytoplasm
				Glyma.02G076700	6675492	6676379	NA	NA	NA	NA
				Glyma.02G076800	6676825	6677004	NA	NA	NA	NA
				Glyma.02G076900	6682830	6686764	AT5G17680.1|Symbols:|disease resistance protein (TIR-NBS-LRR class), putative|chr5:5822999-5827153 FORWARD LENGTH=1294	defense response; signal transduction	ADP binding	intracellular
				Glyma.02G077000	6685184	6686708	AT5G36930.1|Symbols:|Disease resistance protein (TIR-NBS-LRR class) family|chr5:14567771-14571907 REVERSE LENGTH=1188	defense response; signal transduction	ADP binding	cytoplasm; intracellular
				Glyma.02G077100	6688575	6691533	AT4G02450.2|Symbols:|HSP20-like chaperones superfamily protein|chr4:1073987-1075765 REVERSE LENGTH=240	NA	molecular function	cytoplasm; cytosol; plasma membrane; plasmodesma
				Glyma.02G077200	6692359	6697176	AT1G22730.1|Symbols:|MA3 domain-containing protein|chr1:8046511-8048769 FORWARD LENGTH=693	biological process	molecular function	nucleus
				Glyma.02G077300	6699361	6699710	AT1G71780.1|Symbols:|unknown protein; FUNCTIONS IN: molecular_function unknown; INVOLVED IN: biological_process unknown; LOCATED IN: endoplasmic reticulum; EXPRESSED IN: 25 plant structures; EXPRESSED DURING: 15 growth stages; Has 34 Blast hits to 34 proteins in 11 species: Archae - 0; Bacteria - 0; Metazoa - 0; Fungi - 0; Plants - 34; Viruses - 0; Other Eukaryotes - 0 (source: NCBI BLink).|chr1:…	biological process; photorespiration; response to fructose stimulus; response to glucose stimulus; response to sucrose stimulus	molecular function	endoplasmic reticulum; mitochondrion
				Glyma.02G077400	6704171	6708527	AT1G71770.2|Symbols:PAB5|poly(A)-binding protein 5|chr1:26990777-26993489 REVERSE LENGTH=682	nuclear-transcribed mRNA poly(A) tail shortening; translational initiation	RNA binding; nucleic acid binding; nucleotide binding; poly(A) RNA binding; translation initiation factor activity	cytosol; nucleus
				Glyma.02G077500	6713904	6715796	AT1G71760.2|Symbols:|unknown protein; FUNCTIONS IN: molecular_function unknown; INVOLVED IN: biological_process unknown; LOCATED IN: cellular_component unknown; EXPRESSED IN: shoot apex, embryo, leaf whorl, flower, seed; EXPRESSED DURING: F mature embryo stage, petal differentiation and expansion stage, E expanded cotyledon stage, D bilateral stage; Has 84 Blast hits to 84 proteins in 35 species:…	biological process	molecular function	cellular component
				Glyma.02G077600	6717315	6721896	AT1G34060.1|Symbols:|Pyridoxal phosphate (PLP)-dependent transferases superfamily protein|chr1:12396561-12398299 REVERSE LENGTH=463	NA	carbon-sulfur lyase activity; catalytic activity; pyridoxal phosphate binding	extracellular region
				Glyma.02G077700	6724400	6727697	AT4G09730.1|Symbols:RH39|RH39|chr4:6136333-6139510 FORWARD LENGTH=621	chloroplast organization; chloroplast rRNA processing; chloroplast ribulose bisphosphate carboxylase complex biogenesis; rRNA processing; tRNA metabolic process	ATP-dependent helicase activity; ATP binding; ATPase activity; LSU rRNA binding; helicase activity; nucleic acid binding	chloroplast
				Glyma.02G077800	6730151	6730797	NA	NA	NA	NA
				Glyma.02G077900	6733103	6735515	AT2G03380.1|Symbols:|Pentatricopeptide repeat (PPR) superfamily protein|chr2:1028292-1030361 FORWARD LENGTH=689	biological process	NA	mitochondrion
				Glyma.02G078000	6736132	6737896	AT1G77750.1|Symbols:|Ribosomal protein S13/S18 family|chr1:29230346-29231490 REVERSE LENGTH=154	DNA-dependent transcription, elongation; ribosome biogenesis; translation	RNA binding; nucleic acid binding; structural constituent of ribosome	intracellular; mitochondrial small ribosomal subunit; mitochondrion; ribosome; small ribosomal subunit
				Glyma.02G078100	6740838	6748861	AT4G09730.1|Symbols:RH39|RH39|chr4:6136333-6139510 FORWARD LENGTH=621	chloroplast organization; chloroplast rRNA processing; chloroplast ribulose bisphosphate carboxylase complex biogenesis; rRNA processing; tRNA metabolic process	ATP-dependent helicase activity; ATP binding; ATPase activity; LSU rRNA binding; helicase activity; nucleic acid binding	chloroplast
				Glyma.02G078200	6753369	6754732	AT5G11290.1|Symbols:|Plant protein of unknown function (DUF247)|chr5:3599166-3600227 FORWARD LENGTH=353	biological process	molecular function	plasma membrane
				Glyma.02G078300	6756527	6758426	AT4G31980.1|Symbols:|unknown protein; CONTAINS InterPro DOMAIN/s: Protein of unknown function DUF247, plant (InterPro:IPR004158), Protein of unknown function DUF862, eukaryotic (InterPro:IPR008580); BEST Arabidopsis thaliana protein match is: Plant protein of unknown function (DUF247) (TAIR:AT5G11290.1); Has 1967 Blast hits to 1844 proteins in 183 species: Archae - 0; Bacteria - 6; Metazoa - 223;…	amino acid transport; biological process	molecular function	plasma membrane
				Glyma.02G078400	6760890	6761586	AT1G71740.1|Symbols:|unknown protein; Has 82 Blast hits to 82 proteins in 12 species: Archae - 0; Bacteria - 0; Metazoa - 0; Fungi - 0; Plants - 82; Viruses - 0; Other Eukaryotes - 0 (source: NCBI BLink).|chr1:26987245-26987637 FORWARD LENGTH=130	biological process; root hair cell differentiation	molecular function	chloroplast
				Glyma.02G078500	6764875	6771211	AT1G74320.1|Symbols:|Protein kinase superfamily protein|chr1:27941192-27942903 FORWARD LENGTH=350	NA	choline kinase activity; phosphotransferase activity, alcohol group as acceptor; transferase activity, transferring phosphorus-containing groups	cytoplasm
				Glyma.02G078600	6773615	6779990	AT4G09750.1|Symbols:|NAD(P)-binding Rossmann-fold superfamily protein|chr4:6146770-6148698 FORWARD LENGTH=322	metabolic process	nucleotide binding; oxidoreductase activity	cellular component
				Glyma.02G078700	6782221	6790170	AT1G71710.2|Symbols:|DNAse I-like superfamily protein|chr1:26973796-26976747 REVERSE LENGTH=655	inositol phosphate dephosphorylation; inositol trisphosphate metabolic process; phosphatidylinositol phosphorylation	inositol-polyphosphate 5-phosphatase activity	cytoplasm
				Glyma.02G078800	6802881	6805176	AT4G31940.1|Symbols:CYP82C4|cytochrome P450, family 82, subfamily C, polypeptide 4|chr4:15452040-15453966 FORWARD LENGTH=524	cellular response to iron ion; oxidation-reduction process; response to zinc ion	electron carrier activity; heme binding; iron ion binding; monooxygenase activity; oxidoreductase activity, acting on paired donors, with incorporation or reduction of molecular oxygen; oxygen binding	chloroplast
				Glyma.02G078900	6810960	6816583	AT2G33420.1|Symbols:|Protein of unknown function (DUF810)|chr2:14158782-14162304 FORWARD LENGTH=1039	biological process; pollen tube growth	molecular function	mitochondrion
				Glyma.02G079000	6825882	6828212	AT4G09800.1|Symbols:RPS18C|S18 ribosomal protein|chr4:6173818-6174963 FORWARD LENGTH=152	RNA methylation; ribosome biogenesis; translation	RNA binding; nucleic acid binding; structural constituent of ribosome	cell wall; cytoplasm; cytosolic small ribosomal subunit; intracellular; nucleolus; plasmodesma; ribosome; small ribosomal subunit; vacuole
				Glyma.02G079100	6830476	6835243	AT4G09810.1|Symbols:|Nucleotide-sugar transporter family protein|chr4:6175415-6176892 REVERSE LENGTH=335	purine nucleobase transport	NA	membrane; plasma membrane
LSS	ss715587072	4	12422768	Glyma.04G111400	12310811	12313244	AT4G33925.1|Symbols:|unknown protein; Has 30201 Blast hits to 17322 proteins in 780 species: Archae - 12; Bacteria - 1396; Metazoa - 17338; Fungi - 3422; Plants - 5037; Viruses - 0; Other Eukaryotes - 2996 (source: NCBI BLink).|chr4:16263292-16264064 FORWARD LENGTH=132	defense response to bacterium; double-strand break repair via homologous recombination	transcription regulatory region DNA binding	nucleus
				Glyma.04G111500	12380778	12383075	AT5G45775.2|Symbols:|Ribosomal L5P family protein|chr5:18565281-18566496 REVERSE LENGTH=182	translation	structural constituent of ribosome	cytoplasm; cytosolic large ribosomal subunit; intracellular; ribosome; vacuole
				Glyma.04G111600	12397639	12401877	AT4G10170.2|Symbols:|SNARE-like superfamily protein|chr4:6344587-6345351 FORWARD LENGTH=254	transport; vesicle-mediated transport	molecular function	integral to membrane; plasma membrane
				Glyma.04G111700	12435668	12440671	AT2G36350.1|Symbols:|Protein kinase superfamily protein|chr2:15238903-15241864 FORWARD LENGTH=949	RNA interference; determination of bilateral symmetry; meristem initiation; meristem maintenance; methylation-dependent chromatin silencing; protein phosphorylation	ATP binding; kinase activity; protein binding; protein kinase activity; protein serine/threonine kinase activity; transferase activity, transferring phosphorus-containing groups	nucleus; plasma membrane
				Glyma.04G111800	12441387	12442698	NA	NA	NA	NA
				Glyma.04G111900	12489935	12497906	AT5G56140.1|Symbols:|RNA-binding KH domain-containing protein|chr5:22725462-22727932 FORWARD LENGTH=315	biological process	RNA binding; nucleic acid binding	nucleus
				Glyma.04G112000	12504233	12505314	AT4G34260.1|Symbols:FUC95A|1,2-alpha-L-fucosidases|chr4:16398130-16401591 FORWARD LENGTH=843	NA	1,2-alpha-L-fucosidase activity; alpha-L-fucosidase activity; catalytic activity	apoplast; extracellular region
				Glyma.04G112100	12518574	12521114	AT5G25050.1|Symbols:|Major facilitator superfamily protein|chr5:8632022-8633828 FORWARD LENGTH=499	transport	transporter activity	membrane
LSS	ss715591351	5	36814419	Glyma.05G179100	36719348	36721435	AT4G39840.1|Symbols:|unknown protein; FUNCTIONS IN: molecular_function unknown; INVOLVED IN: biological_process unknown; LOCATED IN: endomembrane system; EXPRESSED IN: 23 plant structures; EXPRESSED DURING: 13 growth stages; Has 20719 Blast hits to 6096 proteins in 607 species: Archae - 22; Bacteria - 3243; Metazoa - 4364; Fungi - 2270; Plants - 237; Viruses - 128; Other Eukaryotes - 10455 (sourc…	biological process	molecular function	Golgi apparatus; endosome; trans-Golgi network
				Glyma.05G179200	36725007	36725747	AT2G27080.2|Symbols:|Late embryogenesis abundant (LEA) hydroxyproline-rich glycoprotein family|chr2:11566383-11567165 FORWARD LENGTH=260	biological process	molecular function	plasma membrane; plasmodesma
				Glyma.05G179300	36729040	36730078	AT2G22170.1|Symbols:|Lipase/lipooxygenase, PLAT/LH2 family protein|chr2:9427010-9427742 REVERSE LENGTH=183	biological process; jasmonic acid biosynthetic process; response to wounding	molecular function	chloroplast; extracellular region; membrane; thylakoid
				Glyma.05G179400	36731705	36733909	AT5G65160.1|Symbols:TPR14|tetratricopeptide repeat (TPR)-containing protein|chr5:26031457-26033668 REVERSE LENGTH=593	biological process	NA	NA
				Glyma.05G179500	36735165	36738726	AT4G39740.1|Symbols:|Thioredoxin superfamily protein|chr4:18435586-18437095 REVERSE LENGTH=276	copper ion homeostasis	molecular function	mitochondrion
				Glyma.05G179600	36737201	36737649	NA	NA	NA	NA
				Glyma.05G179700	36744975	36747458	AT4G39720.1|Symbols:|VQ motif-containing protein|chr4:18429992-18430864 REVERSE LENGTH=290	biological process; cell wall macromolecule metabolic process; xylem development	molecular function	nucleus
				Glyma.05G179800	36767542	36770445	AT5G65140.1|Symbols:TPPJ|Haloacid dehalogenase-like hydrolase (HAD) superfamily protein|chr5:26019878-26022077 REVERSE LENGTH=370	metabolic process; response to cadmium ion; trehalose biosynthetic process	catalytic activity; trehalose-phosphatase activity	cytoplasm; nucleus
				Glyma.05G179900	36806731	36808593	AT4G39780.1|Symbols:|Integrase-type DNA-binding superfamily protein|chr4:18458216-18459034 REVERSE LENGTH=272	regulation of transcription, DNA-dependent	DNA binding; sequence-specific DNA binding transcription factor activity	nucleus
				Glyma.05G180000	36813067	36819982	AT5G10110.1|Symbols:|unknown protein; BEST Arabidopsis thaliana protein match is: unknown protein (TAIR:AT5G65120.1); Has 30201 Blast hits to 17322 proteins in 780 species: Archae - 12; Bacteria - 1396; Metazoa - 17338; Fungi - 3422; Plants - 5037; Viruses - 0; Other Eukaryotes - 2996 (source: NCBI BLink).|chr5:3166660-3167938 REVERSE LENGTH=321	biological process	molecular function	nucleus
				Glyma.05G180100	36825976	36832570	AT5G65110.1|Symbols:ACX2, ATACX2|acyl-CoA oxidase 2|chr5:26009821-26012482 REVERSE LENGTH=692	fatty acid beta-oxidation; fatty acid catabolic process; fatty acid metabolic process; long-chain fatty acid metabolic process; metabolic process; oxidation-reduction process; proteasomal ubiquitin-dependent protein catabolic process; proteasome assembly; response to cytokinin stimulus; response to misfolded protein; root hair elongation	acyl-CoA dehydrogenase activity; acyl-CoA oxidase activity; flavin adenine dinucleotide binding; oxidoreductase activity, acting on the CH-CH group of donors	nucleus; peroxisome
				Glyma.05G180200	36830045	36835899	AT4G39790.1|Symbols:|Protein of unknown function (DUF630 and DUF632)|chr4:18462316-18464584 REVERSE LENGTH=657	biological process	molecular function	nucleus
				Glyma.05G180300	36841419	36842807	AT5G10120.1|Symbols:|Ethylene insensitive 3 family protein|chr5:3169732-3171147 FORWARD LENGTH=471	gibberellic acid mediated signaling pathway; gibberellin biosynthetic process; positive regulation of transcription, DNA-dependent; post-translational protein modification; regulation of transcription, DNA-dependent; response to karrikin	sequence-specific DNA binding transcription factor activity	nucleus
				Glyma.05G180400	36843005	36847377	AT5G65090.1|Symbols:MRH3, BST1, DER4|DNAse I-like superfamily protein|chr5:26004282-26006656 FORWARD LENGTH=529	cell tip growth; inositol phosphate dephosphorylation; inositol trisphosphate metabolic process; phosphatidylinositol phosphorylation; plant-type cell wall modification; pollen tube growth; root epidermal cell differentiation; root hair cell differentiation	hydrolase activity	cytoplasm
				Glyma.05G180500	36850477	36856377	AT1G22170.1|Symbols:|Phosphoglycerate mutase family protein|chr1:7826603-7828055 FORWARD LENGTH=334	glycolysis; metabolic process	catalytic activity; intramolecular transferase activity, phosphotransferases	chloroplast
				Glyma.05G180600	36870768	36875196	AT5G10170.1|Symbols:ATMIPS3, MIPS3|myo-inositol-1-phosphate synthase 3|chr5:3187538-3190161 REVERSE LENGTH=510	embryo development ending in seed dormancy; inositol biosynthetic process; iron ion homeostasis; phospholipid biosynthetic process; photosynthesis; response to iron ion; response to reactive oxygen species	inositol-3-phosphate synthase activity; nucleotide binding	cytoplasm
				Glyma.05G180700	36885298	36888026	NA	NA	NA	NA
				Glyma.05G180800	36893931	36895914	AT5G10150.1|Symbols:|Domain of unknown function (DUF966)|chr5:3182176-3183834 REVERSE LENGTH=414	biological process	molecular function	nucleus
				Glyma.05G180900	36900395	36902090	AT4G39810.1|Symbols:|Polynucleotidyl transferase, ribonuclease H-like superfamily protein|chr4:18474608-18475735 REVERSE LENGTH=255	NA	exonuclease activity; nucleic acid binding	cytoplasm; intracellular
				Glyma.05G181000	36903119	36909367	AT2G22250.1|Symbols:ATAAT, AAT, MEE17|aspartate aminotransferase|chr2:9458011-9460028 REVERSE LENGTH=428	aromatic amino acid family biosynthetic process, prephenate pathway; embryo development ending in seed dormancy	L-aspartate:2-oxoglutarate aminotransferase activity; aspartate-prephenate aminotransferase activity; glutamate-prephenate aminotransferase activity	chloroplast; chloroplast stroma
				Glyma.05G181100	36908557	36910831	AT4G01070.1|Symbols:GT72B1, UGT72B1|UDP-Glycosyltransferase superfamily protein|chr4:461858-463300 REVERSE LENGTH=480	coumarin biosynthetic process; metabolic process; positive regulation of flavonoid biosynthetic process; protein targeting to membrane; regulation of plant-type hypersensitive response; response to salt stress; response to toxic substance; response to wounding; xenobiotic catabolic process; xenobiotic metabolic process	UDP-glucosyltransferase activity; UDP-glycosyltransferase activity; transferase activity, transferring glycosyl groups; transferase activity, transferring hexosyl groups	nucleus
LSS	ss715623903	16	28102771	Glyma.16G127900	28004128	28012396	AT5G36930.1|Symbols:|Disease resistance protein (TIR-NBS-LRR class) family|chr5:14567771-14571907 REVERSE LENGTH=1188	defense response; signal transduction	ADP binding	cytoplasm; intracellular
				Glyma.16G128000	28016237	28021135	AT5G17680.1|Symbols:|disease resistance protein (TIR-NBS-LRR class), putative|chr5:5822999-5827153 FORWARD LENGTH=1294	defense response; signal transduction	ADP binding	intracellular
				Glyma.16G128100	28022569	28027078	AT5G24760.1|Symbols:|GroES-like zinc-binding dehydrogenase family protein|chr5:8495035-8497245 REVERSE LENGTH=381	coumarin biosynthetic process; oxidation-reduction process; response to wounding	nucleotide binding; oxidoreductase activity; transferase activity, transferring acyl groups other than amino-acyl groups; zinc ion binding	cytoplasm
				Glyma.16G128200	28027548	28030315	AT1G73320.1|Symbols:|S-adenosyl-L-methionine-dependent methyltransferases superfamily protein|chr1:27565728-27567206 REVERSE LENGTH=316	biological process	molecular function	cytoplasm
				Glyma.16G128300	28032945	28039231	AT2G36960.2|Symbols:TKI1|TSL-kinase interacting protein 1|chr2:15523552-15527245 FORWARD LENGTH=741	NA	DNA binding; protein binding; sequence-specific DNA binding transcription factor activity	nucleus
				Glyma.16G128400	28049652	28054520	AT4G36050.1|Symbols:|endonuclease/exonuclease/phosphatase family protein|chr4:17052345-17054081 REVERSE LENGTH=408	DNA repair; photoperiodism, flowering	nuclease activity; zinc ion binding	nucleus
				Glyma.16G128500	28054415	28055488	AT4G36050.2|Symbols:|endonuclease/exonuclease/phosphatase family protein|chr4:17052323-17055044 REVERSE LENGTH=610	DNA repair; photoperiodism, flowering	nuclease activity; zinc ion binding	nucleus
				Glyma.16G128600	28057444	28062790	AT5G66210.1|Symbols:CPK28|calcium-dependent protein kinase 28|chr5:26456681-26459434 REVERSE LENGTH=523	protein phosphorylation; response to chitin	ATP binding; calcium ion binding; calmodulin-dependent protein kinase activity; protein kinase activity; protein serine/threonine kinase activity; protein tyrosine kinase activity; transferase activity, transferring phosphorus-containing groups	chloroplast; plasma membrane
				Glyma.16G128700	28077595	28080215	AT3G51240.1|Symbols:F3H, TT6, F3'H|flavanone 3-hydroxylase|chr3:19025409-19026658 FORWARD LENGTH=358	anthocyanin-containing compound biosynthetic process; flavonoid biosynthetic process; oxidation-reduction process; response to UV-B; response to sucrose stimulus	naringenin 3-dioxygenase activity; oxidoreductase activity; oxidoreductase activity, acting on paired donors, with incorporation or reduction of molecular oxygen, 2-oxoglutarate as one donor, and incorporation of one atom each of oxygen into both donors	cytoplasm
				Glyma.16G128800	28110324	28112473	AT5G66230.1|Symbols:|Chalcone-flavanone isomerase family protein|chr5:26462704-26463873 FORWARD LENGTH=329	cell proliferation; cellular modified amino acid biosynthetic process; flavonoid biosynthetic process; petal formation; sepal formation	chalcone isomerase activity; intramolecular lyase activity	chloroplast
				Glyma.16G128900	28114294	28115415	AT2G17972.1|Symbols:|unknown protein; FUNCTIONS IN: molecular_function unknown; INVOLVED IN: biological_process unknown; LOCATED IN: chloroplast thylakoid membrane, chloroplast; EXPRESSED IN: 22 plant structures; EXPRESSED DURING: 14 growth stages; Has 34 Blast hits to 34 proteins in 17 species: Archae - 0; Bacteria - 0; Metazoa - 0; Fungi - 0; Plants - 34; Viruses - 0; Other Eukaryotes - 0 (sour…	biological process; mRNA modification	molecular function	chloroplast; chloroplast thylakoid membrane
				Glyma.16G129000	28115778	28119283	AT2G17975.1|Symbols:|zinc finger (Ran-binding) family protein|chr2:7822238-7823970 REVERSE LENGTH=268	biological process	zinc ion binding	intracellular; nucleus
				Glyma.16G129100	28121689	28124532	AT1G19940.1|Symbols:AtGH9B5, GH9B5|glycosyl hydrolase 9B5|chr1:6918323-6920268 REVERSE LENGTH=515	carbohydrate metabolic process	catalytic activity; hydrolase activity, hydrolyzing O-glycosyl compounds	extracellular region
				Glyma.16G129200	28138665	28146481	AT2G17990.1|Symbols:|BEST Arabidopsis thaliana protein match is: kinectin-related (TAIR:AT5G66250.3); Has 7578 Blast hits to 6129 proteins in 783 species: Archae - 220; Bacteria - 1045; Metazoa - 3605; Fungi - 575; Plants - 442; Viruses - 38; Other Eukaryotes - 1653 (source: NCBI BLink).|chr2:7827480-7828596 FORWARD LENGTH=338	NA	NA	plasma membrane
				Glyma.16G129300	28174512	28178282	AT5G44700.1|Symbols:EDA23, GSO2|Leucine-rich repeat transmembrane protein kinase|chr5:18033049-18036894 REVERSE LENGTH=1252	embryo development; embryo sac development; epidermis development; protein phosphorylation; transmembrane receptor protein tyrosine kinase signaling pathway	ATP binding; protein kinase activity; protein serine/threonine kinase activity; protein tyrosine kinase activity; transferase activity, transferring phosphorus-containing groups	NA
				Glyma.16G129400	28228940	28229965	AT2G17340.1|Symbols:|Uncharacterised conserved protein (UCP030210)|chr2:7541615-7544089 REVERSE LENGTH=367	NA	molecular function	cytoplasm
LSS	ss715637881	20	37773473	Glyma.20G137300	37680430	37683923	AT4G38830.1|Symbols:CRK26|cysteine-rich RLK (RECEPTOR-like protein kinase) 26|chr4:18122339-18124943 FORWARD LENGTH=665	cellular response to iron ion starvation; iron ion transport; nitrate transport; protein phosphorylation; response to nitrate	ATP binding; kinase activity; protein kinase activity; protein serine/threonine kinase activity; protein tyrosine kinase activity; transferase activity, transferring phosphorus-containing groups	extracellular region
				Glyma.20G137400	37693914	37705521	AT4G05200.1|Symbols:CRK25|cysteine-rich RLK (RECEPTOR-like protein kinase) 25|chr4:2679793-2682309 REVERSE LENGTH=675	cellular response to iron ion starvation; glucuronoxylan metabolic process; iron ion transport; nitrate transport; protein phosphorylation; response to nitrate; transition metal ion transport; xylan biosynthetic process	ATP binding; kinase activity; protein kinase activity; protein serine/threonine kinase activity; transferase activity, transferring phosphorus-containing groups	extracellular region
				Glyma.20G137500	37707223	37711206	AT4G38830.1|Symbols:CRK26|cysteine-rich RLK (RECEPTOR-like protein kinase) 26|chr4:18122339-18124943 FORWARD LENGTH=665	cellular response to iron ion starvation; iron ion transport; nitrate transport; protein phosphorylation; response to nitrate	ATP binding; kinase activity; protein kinase activity; protein serine/threonine kinase activity; protein tyrosine kinase activity; transferase activity, transferring phosphorus-containing groups	extracellular region
				Glyma.20G137600	37713701	37713952	AT4G23250.1|Symbols:EMB1290, DUF26-21, RKC1, CRK17|kinases;protein kinases|chr4:12162004-12167026 REVERSE LENGTH=1035	embryo development ending in seed dormancy; protein autophosphorylation; protein phosphorylation	ATP binding; kinase activity; protein kinase activity; protein serine/threonine kinase activity; protein tyrosine kinase activity; transferase activity, transferring phosphorus-containing groups	extracellular region; plasma membrane
				Glyma.20G137700	37718908	37728897	AT4G21410.1|Symbols:CRK29|cysteine-rich RLK (RECEPTOR-like protein kinase) 29|chr4:11402463-11405025 REVERSE LENGTH=679	protein phosphorylation; response to abscisic acid stimulus	ATP binding; kinase activity; protein kinase activity; protein serine/threonine kinase activity; transferase activity, transferring phosphorus-containing groups	extracellular region; plasma membrane; vacuole
				Glyma.20G137800	37733444	37734150	AT4G11521.1|Symbols:|Receptor-like protein kinase-related family protein|chr4:6985622-6986419 FORWARD LENGTH=265	NA	NA	extracellular region
				Glyma.20G137900	37740651	37743826	AT4G21410.1|Symbols:CRK29|cysteine-rich RLK (RECEPTOR-like protein kinase) 29|chr4:11402463-11405025 REVERSE LENGTH=679	protein phosphorylation; response to abscisic acid stimulus	ATP binding; kinase activity; protein kinase activity; protein serine/threonine kinase activity; transferase activity, transferring phosphorus-containing groups	extracellular region; plasma membrane; vacuole
				Glyma.20G138000	37745552	37747323	AT4G38830.1|Symbols:CRK26|cysteine-rich RLK (RECEPTOR-like protein kinase) 26|chr4:18122339-18124943 FORWARD LENGTH=665	cellular response to iron ion starvation; iron ion transport; nitrate transport; protein phosphorylation; response to nitrate	ATP binding; kinase activity; protein kinase activity; protein serine/threonine kinase activity; protein tyrosine kinase activity; transferase activity, transferring phosphorus-containing groups	extracellular region
				Glyma.20G138100	37755781	37759559	AT4G21410.1|Symbols:CRK29|cysteine-rich RLK (RECEPTOR-like protein kinase) 29|chr4:11402463-11405025 REVERSE LENGTH=679	protein phosphorylation; response to abscisic acid stimulus	ATP binding; kinase activity; protein kinase activity; protein serine/threonine kinase activity; transferase activity, transferring phosphorus-containing groups	extracellular region; plasma membrane; vacuole
				Glyma.20G138200	37765405	37768696	AT4G23180.1|Symbols:CRK10, RLK4|cysteine-rich RLK (RECEPTOR-like protein kinase) 10|chr4:12138171-12140780 FORWARD LENGTH=669	cellular response to nitrogen starvation; protein phosphorylation	ATP binding; kinase activity; protein kinase activity; protein serine/threonine kinase activity; protein tyrosine kinase activity; transferase activity, transferring phosphorus-containing groups	plasma membrane
				Glyma.20G138300	37769967	37770543	NA	NA	NA	NA
				Glyma.20G138400	37775805	37779378	AT4G21410.1|Symbols:CRK29|cysteine-rich RLK (RECEPTOR-like protein kinase) 29|chr4:11402463-11405025 REVERSE LENGTH=679	protein phosphorylation; response to abscisic acid stimulus	ATP binding; kinase activity; protein kinase activity; protein serine/threonine kinase activity; transferase activity, transferring phosphorus-containing groups	extracellular region; plasma membrane; vacuole
				Glyma.20G138500	37787865	37791579	AT4G21410.1|Symbols:CRK29|cysteine-rich RLK (RECEPTOR-like protein kinase) 29|chr4:11402463-11405025 REVERSE LENGTH=679	protein phosphorylation; response to abscisic acid stimulus	ATP binding; kinase activity; protein kinase activity; protein serine/threonine kinase activity; transferase activity, transferring phosphorus-containing groups	extracellular region; plasma membrane; vacuole
				Glyma.20G138600	37794073	37797569	AT4G21410.1|Symbols:CRK29|cysteine-rich RLK (RECEPTOR-like protein kinase) 29|chr4:11402463-11405025 REVERSE LENGTH=679	protein phosphorylation; response to abscisic acid stimulus	ATP binding; kinase activity; protein kinase activity; protein serine/threonine kinase activity; transferase activity, transferring phosphorus-containing groups	extracellular region; plasma membrane; vacuole
				Glyma.20G138700	37805975	37811205	AT4G38830.1|Symbols:CRK26|cysteine-rich RLK (RECEPTOR-like protein kinase) 26|chr4:18122339-18124943 FORWARD LENGTH=665	cellular response to iron ion starvation; iron ion transport; nitrate transport; protein phosphorylation; response to nitrate	ATP binding; kinase activity; protein kinase activity; protein serine/threonine kinase activity; protein tyrosine kinase activity; transferase activity, transferring phosphorus-containing groups	extracellular region
				Glyma.20G138800	37811695	37815670	AT4G21410.1|Symbols:CRK29|cysteine-rich RLK (RECEPTOR-like protein kinase) 29|chr4:11402463-11405025 REVERSE LENGTH=679	protein phosphorylation; response to abscisic acid stimulus	ATP binding; kinase activity; protein kinase activity; protein serine/threonine kinase activity; transferase activity, transferring phosphorus-containing groups	extracellular region; plasma membrane; vacuole
				Glyma.20G138900	37822912	37826650	AT4G21410.1|Symbols:CRK29|cysteine-rich RLK (RECEPTOR-like protein kinase) 29|chr4:11402463-11405025 REVERSE LENGTH=679	protein phosphorylation; response to abscisic acid stimulus	ATP binding; kinase activity; protein kinase activity; protein serine/threonine kinase activity; transferase activity, transferring phosphorus-containing groups	extracellular region; plasma membrane; vacuole
				Glyma.20G139000	37828387	37833226	AT4G38830.1|Symbols:CRK26|cysteine-rich RLK (RECEPTOR-like protein kinase) 26|chr4:18122339-18124943 FORWARD LENGTH=665	cellular response to iron ion starvation; iron ion transport; nitrate transport; protein phosphorylation; response to nitrate	ATP binding; kinase activity; protein kinase activity; protein serine/threonine kinase activity; protein tyrosine kinase activity; transferase activity, transferring phosphorus-containing groups	extracellular region
				Glyma.20G139100	37838389	37841836	AT4G21410.1|Symbols:CRK29|cysteine-rich RLK (RECEPTOR-like protein kinase) 29|chr4:11402463-11405025 REVERSE LENGTH=679	protein phosphorylation; response to abscisic acid stimulus	ATP binding; kinase activity; protein kinase activity; protein serine/threonine kinase activity; transferase activity, transferring phosphorus-containing groups	extracellular region; plasma membrane; vacuole
				Glyma.20G139200	37844525	37848297	AT1G56140.1|Symbols:|Leucine-rich repeat transmembrane protein kinase|chr1:21001708-21007725 REVERSE LENGTH=1033	protein phosphorylation	ATP binding; protein kinase activity; protein serine/threonine kinase activity; protein tyrosine kinase activity; transferase activity, transferring phosphorus-containing groups	plasma membrane
				Glyma.20G139300	37848666	37852389	AT4G05200.1|Symbols:CRK25|cysteine-rich RLK (RECEPTOR-like protein kinase) 25|chr4:2679793-2682309 REVERSE LENGTH=675	cellular response to iron ion starvation; glucuronoxylan metabolic process; iron ion transport; nitrate transport; protein phosphorylation; response to nitrate; transition metal ion transport; xylan biosynthetic process	ATP binding; kinase activity; protein kinase activity; protein serine/threonine kinase activity; transferase activity, transferring phosphorus-containing groups	extracellular region
				Glyma.20G139400	37856542	37864327	AT4G05200.1|Symbols:CRK25|cysteine-rich RLK (RECEPTOR-like protein kinase) 25|chr4:2679793-2682309 REVERSE LENGTH=675	cellular response to iron ion starvation; glucuronoxylan metabolic process; iron ion transport; nitrate transport; protein phosphorylation; response to nitrate; transition metal ion transport; xylan biosynthetic process	ATP binding; kinase activity; protein kinase activity; protein serine/threonine kinase activity; transferase activity, transferring phosphorus-containing groups	extracellular region
				Glyma.20G139500	37867116	37871482	AT4G05200.1|Symbols:CRK25|cysteine-rich RLK (RECEPTOR-like protein kinase) 25|chr4:2679793-2682309 REVERSE LENGTH=675	cellular response to iron ion starvation; glucuronoxylan metabolic process; iron ion transport; nitrate transport; protein phosphorylation; response to nitrate; transition metal ion transport; xylan biosynthetic process	ATP binding; kinase activity; protein kinase activity; protein serine/threonine kinase activity; transferase activity, transferring phosphorus-containing groups	extracellular region
CC	ss715581110	2	12717782	Glyma.02G126300	12670653	12677305	AT1G26230.1|Symbols:|TCP-1/cpn60 chaperonin family protein|chr1:9072388-9075272 REVERSE LENGTH=611	cellular protein metabolic process; isopentenyl diphosphate biosynthetic process, mevalonate-independent pathway; mRNA modification; maltose metabolic process; phosphatidylglycerol biosynthetic process; positive regulation of catalytic activity; protein folding; protein refolding; starch biosynthetic process	ATP binding	chloroplast; chloroplast envelope; chloroplast stroma; cytoplasm
				Glyma.02G126400	12678071	12683492	AT3G51700.1|Symbols:|PIF1 helicase|chr3:19179443-19181145 REVERSE LENGTH=344	biological process	molecular function	nucleus
				Glyma.02G126500	12694770	12695883	AT1G26220.1|Symbols:|Acyl-CoA N-acyltransferases (NAT) superfamily protein|chr1:9071157-9071750 FORWARD LENGTH=197	metabolic process; photosynthesis, light reaction	N-acetyltransferase activity	chloroplast
				Glyma.02G126600	12715358	12717039	AT5G38790.1|Symbols:|unknown protein; BEST Arabidopsis thaliana protein match is: unknown protein (TAIR:AT3G30580.1); Has 1807 Blast hits to 1807 proteins in 277 species: Archae - 0; Bacteria - 0; Metazoa - 736; Fungi - 347; Plants - 385; Viruses - 0; Other Eukaryotes - 339 (source: NCBI BLink).|chr5:15533785-15534180 FORWARD LENGTH=131	biological process	molecular function	nucleus
				Glyma.02G126700	12748263	12749389	AT3G23880.1|Symbols:|F-box and associated interaction domains-containing protein|chr3:8622061-8623155 REVERSE LENGTH=364	biological process	molecular function	nucleus
				Glyma.02G126800	12771578	12777488	AT1G13580.3|Symbols:LAG13|LAG1 longevity assurance homolog 3|chr1:4645006-4646765 REVERSE LENGTH=308	N-terminal protein myristoylation; sphingoid biosynthetic process; sterol biosynthetic process; very long-chain fatty acid biosynthetic process	sphingosine N-acyltransferase activity	endoplasmic reticulum; integral to membrane
				Glyma.02G126900	12786098	12788734	AT1G66290.1|Symbols:|F-box/RNI-like superfamily protein|chr1:24713306-24714843 REVERSE LENGTH=453	biological process	molecular function	nucleus
				Glyma.02G127000	12798511	12806795	AT1G13580.3|Symbols:LAG13|LAG1 longevity assurance homolog 3|chr1:4645006-4646765 REVERSE LENGTH=308	N-terminal protein myristoylation; sphingoid biosynthetic process; sterol biosynthetic process; very long-chain fatty acid biosynthetic process	sphingosine N-acyltransferase activity	endoplasmic reticulum; integral to membrane
				Glyma.02G127100	12812279	12814105	AT1G13570.1|Symbols:|F-box/RNI-like superfamily protein|chr1:4642528-4643930 REVERSE LENGTH=416	biological process	molecular function	nucleus
CC	ss715581123	2	12995752	Glyma.02G127500	12959589	12960575	AT5G35630.3|Symbols:GS2, GLN2, ATGSL1|glutamine synthetase 2|chr5:13831220-13833239 FORWARD LENGTH=430	Golgi organization; aging; ammonia assimilation cycle; cysteine biosynthetic process; glutamine biosynthetic process; glycolysis; hyperosmotic response; nitrogen compound metabolic process; pentose-phosphate shunt; regulation of proton transport; response to blue light; response to cadmium ion; response to cold; response to far red light; response to fructose stimulus; response to glucose stimulu…	catalytic activity; glutamate-ammonia ligase activity	apoplast; chloroplast; chloroplast envelope; chloroplast stroma; chloroplast thylakoid membrane; cytosolic ribosome; membrane; mitochondrion; thylakoid
				Glyma.02G127600	12976382	12983547	AT2G20830.1|Symbols:|transferases;folic acid binding|chr2:8968370-8969798 REVERSE LENGTH=297	metabolic process	folic acid binding; transferase activity	chloroplast
				Glyma.02G127700	13000797	13002980	AT1G13570.1|Symbols:|F-box/RNI-like superfamily protein|chr1:4642528-4643930 REVERSE LENGTH=416	biological process	molecular function	nucleus
				Glyma.02G127800	13010651	13015848	AT3G25560.1|Symbols:NIK2|NSP-interacting kinase 2|chr3:9279682-9282560 REVERSE LENGTH=635	protein phosphorylation	ATP binding; protein kinase activity; protein serine/threonine kinase activity; protein tyrosine kinase activity; transferase activity, transferring phosphorus-containing groups	NA
				Glyma.02G127900	13028901	13030367	NA	NA	NA	NA
				Glyma.02G128000	13048160	13051248	AT3G25570.2|Symbols:|Adenosylmethionine decarboxylase family protein|chr3:9287413-9288462 REVERSE LENGTH=349	spermidine biosynthetic process; spermine biosynthetic process	adenosylmethionine decarboxylase activity	cellular component
				Glyma.02G128100	13049719	13049975	AT3G02468.1|Symbols:CPuORF9|conserved peptide upstream open reading frame 9|chr3:509815-510068 FORWARD LENGTH=52	NA	NA	NA
				Glyma.02G128200	13093448	13095566	AT3G05390.1|Symbols:|FUNCTIONS IN: molecular_function unknown; INVOLVED IN: biological_process unknown; LOCATED IN: mitochondrion; EXPRESSED IN: 15 plant structures; EXPRESSED DURING: 7 growth stages; CONTAINS InterPro DOMAIN/s: Protein of unknown function DUF248, methyltransferase putative (InterPro:IPR004159); BEST Arabidopsis thaliana protein match is: S-adenosyl-L-methionine-dependent methylt…	NA	methyltransferase activity	Golgi apparatus
CC	ss715598716	7	7888303	Glyma.07G084500	7788320	7793377	AT4G28990.1|Symbols:|RNA-binding protein-related|chr4:14291205-14293018 FORWARD LENGTH=347	biological process	zinc ion binding	intracellular; nucleus
				Glyma.07G084600	7793897	7796474	AT1G45688.1|Symbols:|unknown protein; FUNCTIONS IN: molecular_function unknown; INVOLVED IN: biological_process unknown; LOCATED IN: plasma membrane; EXPRESSED IN: 22 plant structures; EXPRESSED DURING: 13 growth stages; BEST Arabidopsis thaliana protein match is: unknown protein (TAIR:AT5G42860.1); Has 258 Blast hits to 242 proteins in 39 species: Archae - 0; Bacteria - 11; Metazoa - 10; Fungi -…	biological process; root hair elongation	molecular function	chloroplast; plasma membrane
				Glyma.07G084700	7801384	7806205	AT2G20130.1|Symbols:LCV1|like COV 1|chr2:8690614-8692234 REVERSE LENGTH=256	biological process	molecular function	Golgi apparatus; nucleus
				Glyma.07G084800	7807656	7810724	AT2G41350.1|Symbols:|unknown protein; BEST Arabidopsis thaliana protein match is: unknown protein (TAIR:AT2G21980.1); Has 188 Blast hits to 188 proteins in 66 species: Archae - 0; Bacteria - 12; Metazoa - 90; Fungi - 15; Plants - 54; Viruses - 0; Other Eukaryotes - 17 (source: NCBI BLink).|chr2:17231565-17233458 FORWARD LENGTH=298	biological process	molecular function	cytoplasm; spindle
				Glyma.07G084900	7812324	7816700	AT3G24630.1|Symbols:|unknown protein; Has 5348 Blast hits to 3182 proteins in 353 species: Archae - 0; Bacteria - 481; Metazoa - 1959; Fungi - 405; Plants - 180; Viruses - 10; Other Eukaryotes - 2313 (source: NCBI BLink).|chr3:8988398-8990737 FORWARD LENGTH=724	biological process	molecular function	nucleus
				Glyma.07G085000	7828234	7833116	AT3G24620.1|Symbols:ATROPGEF8, ROPGEF8|RHO guanyl-nucleotide exchange factor 8|chr3:8980695-8982793 REVERSE LENGTH=523	cellular membrane fusion; cellular process involved in reproduction; plant-type cell wall modification; pollen tube development; pollen tube growth	Rho guanyl-nucleotide exchange factor activity; guanyl-nucleotide exchange factor activity; identical protein binding; protein binding	NA
				Glyma.07G085100	7831540	7840058	AT2G46225.3|Symbols:ABIL1|ABI-1-like 1|chr2:18982113-18984074 FORWARD LENGTH=286	actin nucleation; trichome morphogenesis	protein binding	SCAR complex; cytoplasm
				Glyma.07G085200	7845887	7852685	AT4G29010.1|Symbols:AIM1|Enoyl-CoA hydratase/isomerase family|chr4:14297312-14302016 REVERSE LENGTH=721	fatty acid beta-oxidation; fatty acid metabolic process; flower development; jasmonic acid biosynthetic process; metabolic process; multicellular organismal development; oxidation-reduction process; seed germination	3-hydroxyacyl-CoA dehydrogenase activity; catalytic activity; coenzyme binding; enoyl-CoA hydratase activity; nucleotide binding; oxidoreductase activity; oxidoreductase activity, acting on the CH-OH group of donors, NAD or NADP as acceptor	cell wall; chloroplast; cytoplasm; peroxisome; plasmodesma
				Glyma.07G085300	7855189	7864377	AT4G29000.1|Symbols:|Tesmin/TSO1-like CXC domain-containing protein|chr4:14293957-14296602 FORWARD LENGTH=603	regulation of transcription, DNA-dependent	sequence-specific DNA binding transcription factor activity	nucleus
				Glyma.07G085400	7870356	7876333	AT3G24560.2|Symbols:RSY3|Adenine nucleotide alpha hydrolases-like superfamily protein|chr3:8963788-8966494 FORWARD LENGTH=660	chloroplast organization; embryo development ending in seed dormancy; suspensor development; tRNA processing	ATP binding; ligase activity, forming carbon-nitrogen bonds; nucleotide binding	chloroplast; cytoplasm
				Glyma.07G085500	7877189	7883386	AT5G19660.1|Symbols:ATSBT6.1, S1P, ATS1P|SITE-1 protease|chr5:6642118-6646418 REVERSE LENGTH=1038	ER to Golgi vesicle-mediated transport; hyperosmotic response; hyperosmotic salinity response; lipid metabolic process; protein glycosylation; proteolysis	endopeptidase activity; serine-type endopeptidase activity	Golgi apparatus; endoplasmic reticulum; extracellular region
				Glyma.07G085600	7891876	7896291	AT3G24550.1|Symbols:ATPERK1, PERK1|proline extensin-like receptor kinase 1|chr3:8960411-8963303 FORWARD LENGTH=652	cell wall pectin metabolic process; plant-type cell wall cellulose metabolic process; protein autophosphorylation; protein phosphorylation; regulation of unidimensional cell growth; response to fungus; response to wounding	ATP binding; protein kinase activity; protein serine/threonine kinase activity; transferase activity, transferring phosphorus-containing groups	plasma membrane
				Glyma.07G085700	7910707	7915213	AT4G13250.1|Symbols:NYC1|NAD(P)-binding Rossmann-fold superfamily protein|chr4:7684417-7686691 REVERSE LENGTH=496	PSII associated light-harvesting complex II catabolic process; chlorophyll catabolic process; metabolic process	chlorophyll(ide) b reductase activity; nucleotide binding; oxidoreductase activity; protein binding	chloroplast
				Glyma.07G085800	7918483	7922268	AT3G24530.1|Symbols:|AAA-type ATPase family protein / ankyrin repeat family protein|chr3:8945678-8947786 REVERSE LENGTH=481	protein metabolic process	ATP binding; ATPase activity; nucleoside-triphosphatase activity; nucleotide binding	chloroplast; plasma membrane
				Glyma.07G085900	7924353	7928899	AT5G19540.1|Symbols:|unknown protein; FUNCTIONS IN: molecular_function unknown; INVOLVED IN: biological_process unknown; LOCATED IN: chloroplast; EXPRESSED IN: 22 plant structures; EXPRESSED DURING: 13 growth stages; Has 1807 Blast hits to 1807 proteins in 277 species: Archae - 0; Bacteria - 0; Metazoa - 736; Fungi - 347; Plants - 385; Viruses - 0; Other Eukaryotes - 339 (source: NCBI BLink).|chr…	biological process	molecular function	chloroplast
				Glyma.07G086000	7942077	7944540	AT3G18830.1|Symbols:ATPLT5, PMT5, ATPMT5|polyol/monosaccharide transporter 5|chr3:6489000-6491209 REVERSE LENGTH=539	amino acid import; negative regulation of defense response; transmembrane transport; transport	D-ribose transmembrane transporter activity; D-xylose transmembrane transporter activity; carbohydrate transmembrane transporter activity; galactose transmembrane transporter activity; glucose transmembrane transporter activity; glycerol transmembrane transporter activity; mannitol transmembrane transporter activity; monosaccharide transmembrane transporter activity; myo-inositol transmembrane tr…	integral to membrane; membrane; plasma membrane
				Glyma.07G086100	7948705	7949954	AT3G16070.1|Symbols:|unknown protein; BEST Arabidopsis thaliana protein match is: unknown protein (TAIR:AT1G15260.1); Has 26 Blast hits to 26 proteins in 7 species: Archae - 0; Bacteria - 0; Metazoa - 0; Fungi - 0; Plants - 26; Viruses - 0; Other Eukaryotes - 0 (source: NCBI BLink).|chr3:5451864-5452316 REVERSE LENGTH=150	biological process	molecular function	cellular component
				Glyma.07G086200	7964042	7967721	AT4G13260.1|Symbols:YUC2|Flavin-binding monooxygenase family protein|chr4:7721840-7723616 REVERSE LENGTH=415	auxin biosynthetic process; oxidation-reduction process	N,N-dimethylaniline monooxygenase activity; NADP binding; flavin adenine dinucleotide binding; oxidoreductase activity	nucleus
CC	ss715597755	7	38326873	Glyma.07G211000	38220165	38221079	AT1G47480.1|Symbols:|alpha/beta-Hydrolases superfamily protein|chr1:17417623-17419296 FORWARD LENGTH=314	metabolic process; root hair cell differentiation	hydrolase activity	nucleus
				Glyma.07G211100	38231734	38233377	AT1G47480.1|Symbols:|alpha/beta-Hydrolases superfamily protein|chr1:17417623-17419296 FORWARD LENGTH=314	metabolic process; root hair cell differentiation	hydrolase activity	nucleus
				Glyma.07G211200	38247956	38249561	AT1G47480.1|Symbols:|alpha/beta-Hydrolases superfamily protein|chr1:17417623-17419296 FORWARD LENGTH=314	metabolic process; root hair cell differentiation	hydrolase activity	nucleus
				Glyma.07G211300	38265217	38267289	AT1G49620.1|Symbols:KRP7, ICN6, ICK5|Cyclin-dependent kinase inhibitor family protein|chr1:18365692-18366559 REVERSE LENGTH=195	DNA endoreduplication; cell cycle arrest; mitotic cell cycle; negative regulation of cyclin-dependent protein serine/threonine kinase activity; stomatal lineage progression	cyclin-dependent protein serine/threonine kinase inhibitor activity; cyclin binding; protein binding	male germ cell nucleus; nucleus
				Glyma.07G211400	38277619	38282049	AT2G15695.1|Symbols:|Protein of unknown function DUF829, transmembrane 53|chr2:6834194-6836336 REVERSE LENGTH=420	biological process	molecular function	nucleus
				Glyma.07G211500	38297414	38301762	AT1G49670.1|Symbols:NQR|ARP protein (REF)|chr1:18381591-18386021 REVERSE LENGTH=629	fatty acid beta-oxidation; metabolic process; oxidation-reduction process; response to oxidative stress	nucleotide binding; oxidoreductase activity; transferase activity, transferring acyl groups other than amino-acyl groups; zinc ion binding	cytoplasm; mitochondrion; peroxisome
				Glyma.07G211600	38313562	38326234	AT3G19190.1|Symbols:ATATG2, ATG2|autophagy 2|chr3:6639879-6648274 FORWARD LENGTH=1839	leaf senescence	molecular function	nucleus
				Glyma.07G211700	38332601	38333774	AT4G34419.1|Symbols:|unknown protein; BEST Arabidopsis thaliana protein match is: unknown protein (TAIR:AT3G19200.1).|chr4:16456597-16456986 FORWARD LENGTH=129	NA	NA	nucleus
				Glyma.07G211800	38343352	38345648	AT1G14870.1|Symbols:PCR2|PLANT CADMIUM RESISTANCE 2|chr1:5128591-5129458 REVERSE LENGTH=152	response to oxidative stress	molecular function	cytoplasm; plasma membrane
				Glyma.07G211900	38348890	38351342	AT2G15690.1|Symbols:|Tetratricopeptide repeat (TPR)-like superfamily protein|chr2:6831855-6833594 REVERSE LENGTH=579	biological process	molecular function	mitochondrion
				Glyma.07G212000	38352351	38357142	AT2G15680.1|Symbols:|Calcium-binding EF-hand family protein|chr2:6831024-6831587 FORWARD LENGTH=187	biological process	calcium ion binding	mitochondrion; plasma membrane
				Glyma.07G212100	38353554	38356858	AT3G19220.1|Symbols:CYO1, SCO2|protein disulfide isomerases|chr3:6659207-6660488 FORWARD LENGTH=187	chloroplast organization	protein binding; protein disulfide isomerase activity; protein self-association	chloroplast; chloroplast thylakoid membrane
				Glyma.07G212200	38358798	38362993	AT3G19230.1|Symbols:|Leucine-rich repeat (LRR) family protein|chr3:6661088-6663519 REVERSE LENGTH=519	biological process	NA	plasma membrane
				Glyma.07G212300	38373743	38377707	AT3G19240.1|Symbols:|Vacuolar import/degradation, Vid27-related protein|chr3:6664383-6666423 FORWARD LENGTH=648	N-terminal protein myristoylation	molecular function	cytoplasm
				Glyma.07G212400	38389881	38390911	AT4G34410.1|Symbols:RRTF1|redox responsive transcription factor 1|chr4:16451992-16452798 FORWARD LENGTH=268	defense response to fungus; ethylene biosynthetic process; intracellular signal transduction; regulation of transcription, DNA-dependent; respiratory burst involved in defense response; response to chitin	DNA binding; sequence-specific DNA binding transcription factor activity	nucleus
				Glyma.07G212500	38404544	38409925	AT3G19260.1|Symbols:LAG1 HOMOLOG 2, LOH2|LAG1 homologue 2|chr3:6669448-6671257 REVERSE LENGTH=296	long-chain fatty acid biosynthetic process; response to molecule of fungal origin; sphingoid biosynthetic process; sterol biosynthetic process	sphingosine N-acyltransferase activity	Golgi apparatus; endoplasmic reticulum; integral to membrane; plasma membrane
				Glyma.07G212600	38419387	38419946	AT5G22100.1|Symbols:|RNA cyclase family protein|chr5:7329015-7330718 FORWARD LENGTH=375	RNA processing; ribosome biogenesis	RNA-3'-phosphate cyclase activity; catalytic activity	nucleolus
CC	ss715612654	12	36308899	Glyma.12G201200	36200353	36204782	AT1G11900.1|Symbols:|Tetratricopeptide repeat (TPR)-like superfamily protein|chr1:4013166-4014630 REVERSE LENGTH=367	biological process	NA	mitochondrion
				Glyma.12G201300	36201697	36204445	AT4G05020.1|Symbols:NDB2|NAD(P)H dehydrogenase B2|chr4:2572752-2576222 FORWARD LENGTH=582	oxidation-reduction process	calcium ion binding; disulfide oxidoreductase activity; flavin adenine dinucleotide binding; oxidoreductase activity	extrinsic to mitochondrial inner membrane; mitochondrion
				Glyma.12G201400	36206881	36207048	NA	NA	NA	NA
				Glyma.12G201500	36210493	36214555	AT2G20810.1|Symbols:GAUT10, LGT4|galacturonosyltransferase 10|chr2:8957927-8959610 FORWARD LENGTH=536	carbohydrate biosynthetic process	polygalacturonate 4-alpha-galacturonosyltransferase activity; transferase activity, transferring glycosyl groups; transferase activity, transferring hexosyl groups	Golgi apparatus; endosome; trans-Golgi network
				Glyma.12G201600	36217354	36218139	AT2G20815.2|Symbols:QWRF3|Family of unknown function (DUF566) _x0001_|chr2:8959988-8961917 FORWARD LENGTH=454	biological process	molecular function	nucleus
				Glyma.12G201700	36219498	36222195	AT2G20830.1|Symbols:|transferases;folic acid binding|chr2:8968370-8969798 REVERSE LENGTH=297	metabolic process	folic acid binding; transferase activity	chloroplast
				Glyma.12G201800	36224847	36225423	AT1G52855.1|Symbols:|unknown protein; BEST Arabidopsis thaliana protein match is: unknown protein (TAIR:AT3G15534.1); Has 35333 Blast hits to 34131 proteins in 2444 species: Archae - 798; Bacteria - 22429; Metazoa - 974; Fungi - 991; Plants - 531; Viruses - 0; Other Eukaryotes - 9610 (source: NCBI BLink).|chr1:19683137-19683343 REVERSE LENGTH=68	biological process	molecular function	extracellular region
				Glyma.12G201900	36231547	36234686	AT2G37270.2|Symbols:ATRPS5B, RPS5B|ribosomal protein 5B|chr2:15647883-15649042 REVERSE LENGTH=207	translation	RNA binding; structural constituent of ribosome	cell wall; chloroplast; cytosol; cytosolic ribosome; cytosolic small ribosomal subunit; intracellular; membrane; plasma membrane; plasmodesma; ribosome; small ribosomal subunit; vacuolar membrane
				Glyma.12G202000	36236418	36241578	AT1G03550.1|Symbols:|Secretory carrier membrane protein (SCAMP) family protein|chr1:885851-887778 REVERSE LENGTH=283	cellular membrane fusion; protein transport; vesicle-mediated transport	transmembrane transporter activity	integral to membrane; plasma membrane
				Glyma.12G202100	36262396	36263121	AT1G27520.1|Symbols:|Glycosyl hydrolase family 47 protein|chr1:9558752-9562091 FORWARD LENGTH=574	protein N-linked glycosylation; regulation of mitotic cell cycle	alpha-mannosidase activity; calcium ion binding; mannosyl-oligosaccharide 1,2-alpha-mannosidase activity	membrane
				Glyma.12G202200	36267599	36271584	AT2G20860.1|Symbols:LIP1|lipoic acid synthase 1|chr2:8979636-8980983 FORWARD LENGTH=374	aromatic amino acid family biosynthetic process; aromatic amino acid family metabolic process; cell differentiation; cellular amino acid biosynthetic process; chlorophyll biosynthetic process; coenzyme biosynthetic process; cysteine biosynthetic process; glycine catabolic process; isopentenyl diphosphate biosynthetic process, mevalonate-independent pathway; jasmonic acid biosynthetic process; lea…	4 iron, 4 sulfur cluster binding; catalytic activity; iron-sulfur cluster binding; lipoate synthase activity	chloroplast; mitochondrial matrix; mitochondrion
				Glyma.12G202300	36275438	36276838	AT1G11125.1|Symbols:|unknown protein; BEST Arabidopsis thaliana protein match is: unknown protein (TAIR:AT1G61170.1).|chr1:3718846-3719643 FORWARD LENGTH=265	biological process	molecular function	nucleus
				Glyma.12G202400	36289704	36295084	AT4G03415.2|Symbols:|Protein phosphatase 2C family protein|chr4:1503789-1505510 REVERSE LENGTH=468	protein dephosphorylation	phosphoprotein phosphatase activity; protein serine/threonine phosphatase activity	nucleus; plasma membrane
				Glyma.12G202500	36301835	36304669	AT1G03600.1|Symbols:PSB27|photosystem II family protein|chr1:898916-899440 FORWARD LENGTH=174	photosynthesis, light reaction; photosystem II assembly; photosystem II repair; plastid organization; rRNA processing; regulation of protein dephosphorylation	molecular function	chloroplast; chloroplast photosystem II; chloroplast thylakoid; chloroplast thylakoid lumen; chloroplast thylakoid membrane; thylakoid
				Glyma.12G202600	36319226	36322427	AT4G03420.1|Symbols:|Protein of unknown function (DUF789)|chr4:1512226-1513594 FORWARD LENGTH=310	biological process	molecular function	nucleus
				Glyma.12G202700	36329374	36330905	AT2G20875.1|Symbols:EPF1|epidermal patterning factor 1|chr2:8983179-8983579 REVERSE LENGTH=104	negative regulation of stomatal complex development; stomatal complex development; stomatal complex patterning	molecular function	extracellular region
				Glyma.12G202800	36332256	36333017	NA	NA	NA	NA
				Glyma.12G202900	36333664	36334359	AT1G65690.1|Symbols:|Late embryogenesis abundant (LEA) hydroxyproline-rich glycoprotein family|chr1:24431642-24432898 REVERSE LENGTH=252	amino acid transport; biological process; response to endoplasmic reticulum stress; systemic acquired resistance	molecular function	plasma membrane
				Glyma.12G203000	36340055	36343868	AT2G14830.1|Symbols:|Regulator of Vps4 activity in the MVB pathway protein|chr2:6362524-6365818 FORWARD LENGTH=454	biological process	zinc ion binding	cytoplasm; nucleus
				Glyma.12G203100	36353913	36356238	AT2G20880.1|Symbols:|Integrase-type DNA-binding superfamily protein|chr2:8986053-8987063 FORWARD LENGTH=336	regulation of response to water deprivation; regulation of transcription, DNA-dependent; response to salt stress	DNA binding; sequence-specific DNA binding transcription factor activity	cytoplasm; nucleus
				Glyma.12G203200	36366796	36369295	AT2G20780.1|Symbols:|Major facilitator superfamily protein|chr2:8947496-8949170 REVERSE LENGTH=526	transmembrane transport; transport	carbohydrate transmembrane transporter activity; substrate-specific transmembrane transporter activity; sugar:hydrogen symporter activity; transmembrane transporter activity; transporter activity	integral to membrane; membrane; plasma membrane
				Glyma.12G203300	36371465	36377700	AT4G03430.1|Symbols:STA1, EMB2770|pre-mRNA splicing factor-related|chr4:1517411-1520500 REVERSE LENGTH=1029	RNA processing; mRNA splicing, via spliceosome; response to cold	NA	intracellular; nucleus
				Glyma.12G203400	36371789	36373503	AT4G02340.1|Symbols:|alpha/beta-Hydrolases superfamily protein|chr4:1035722-1037403 FORWARD LENGTH=324	NA	catalytic activity; epoxide hydrolase activity	peroxisome
				Glyma.12G203500	36386224	36388470	AT2G20760.1|Symbols:|Clathrin light chain protein|chr2:8943279-8945108 REVERSE LENGTH=338	ER to Golgi vesicle-mediated transport; Golgi organization; N-terminal protein myristoylation; amino acid import; intracellular protein transport; vacuole organization; vesicle-mediated transport	structural molecule activity	cytosol; intracellular; nucleus; plasma membrane
				Glyma.12G203600	36390283	36394245	AT4G28250.1|Symbols:ATEXPB3, EXPB3, ATHEXP BETA 1.6|expansin B3|chr4:14000446-14001945 REVERSE LENGTH=264	plant-type cell wall loosening; plant-type cell wall organization; response to cyclopentenone; sexual reproduction; syncytium formation; unidimensional cell growth	NA	extracellular region; plasmodesma
CC	ss715632259	18	55901509	Glyma.18G275900	55808344	55811631	AT5G15710.1|Symbols:|Galactose oxidase/kelch repeat superfamily protein|chr5:5122791-5124137 FORWARD LENGTH=448	biological process	molecular function	nucleus
				Glyma.18G276000	55818654	55823401	AT3G30380.2|Symbols:|alpha/beta-Hydrolases superfamily protein|chr3:11974424-11976571 FORWARD LENGTH=377	biological process	NA	extracellular region
				Glyma.18G276100	55828898	55829787	AT4G32090.1|Symbols:|Beta-1,3-N-Acetylglucosaminyltransferase family protein|chr4:15509990-15510820 REVERSE LENGTH=124	protein glycosylation	galactosyltransferase activity	extracellular region; membrane
				Glyma.18G276200	55832841	55845279	AT5G15700.1|Symbols:|DNA/RNA polymerases superfamily protein|chr5:5115793-5121609 REVERSE LENGTH=1011	transcription, DNA-dependent	DNA-directed RNA polymerase activity; DNA binding; RNA polymerase activity	chloroplast; mitochondrion; thylakoid membrane
				Glyma.18G276300	55846093	55853463	AT5G38840.1|Symbols:|SMAD/FHA domain-containing protein _x0001_|chr5:15551329-15554846 FORWARD LENGTH=735	biological process	molecular function	membrane; nucleus
				Glyma.18G276400	55856703	55857803	AT3G06240.1|Symbols:|F-box family protein|chr3:1887336-1888619 FORWARD LENGTH=427	biological process	molecular function	nucleus
				Glyma.18G276500	55861770	55865686	AT2G31400.1|Symbols:GUN1|genomes uncoupled 1|chr2:13387201-13390550 REVERSE LENGTH=918	chloroplast-nucleus signaling pathway; mitochondria-nucleus signaling pathway	DNA binding	chloroplast
				Glyma.18G276600	55866582	55869929	AT3G29290.1|Symbols:emb2076|Pentatricopeptide repeat (PPR) superfamily protein|chr3:11238421-11240125 FORWARD LENGTH=540	embryo development ending in seed dormancy	NA	mitochondrion
				Glyma.18G276700	55870778	55872454	AT3G02645.1|Symbols:|Plant protein of unknown function (DUF247)|chr3:566271-567860 FORWARD LENGTH=529	NA	NA	plasma membrane
				Glyma.18G276800	55873039	55876738	AT3G30390.2|Symbols:|Transmembrane amino acid transporter family protein|chr3:11977112-11978827 REVERSE LENGTH=460	amino acid transport	amino acid transmembrane transporter activity	membrane; plasma membrane; vacuolar membrane; vacuole
				Glyma.18G276900	55885009	55890555	AT5G11390.1|Symbols:WIT1|WPP domain-interacting protein 1|chr5:3633971-3636418 FORWARD LENGTH=703	biological process; lateral root development; nucleocytoplasmic transport	protein binding	nuclear envelope
				Glyma.18G277000	55891640	55895016	AT3G02330.1|Symbols:|Pentatricopeptide repeat (PPR) superfamily protein|chr3:473881-476592 REVERSE LENGTH=903	biological process	NA	mitochondrion
				Glyma.18G277100	55913585	55914521	AT3G30530.1|Symbols:ATBZIP42, bZIP42|basic leucine-zipper 42|chr3:12139512-12140033 FORWARD LENGTH=173	regulation of transcription, DNA-dependent	DNA binding; protein dimerization activity; protein heterodimerization activity; protein homodimerization activity; sequence-specific DNA binding; sequence-specific DNA binding transcription factor activity	nucleus
				Glyma.18G277200	55915691	55916809	NA	NA	NA	NA
				Glyma.18G277300	55917312	55920484	AT3G02360.1|Symbols:|6-phosphogluconate dehydrogenase family protein|chr3:482498-483958 FORWARD LENGTH=486	ER to Golgi vesicle-mediated transport; amino acid import; oxidation-reduction process; pentose-phosphate shunt; regulation of anion channel activity; response to fructose stimulus; response to glucose stimulus; response to salt stress; response to sucrose stimulus	NADP binding; coenzyme binding; nucleotide binding; oxidoreductase activity; oxidoreductase activity, acting on the CH-OH group of donors, NAD or NADP as acceptor; phosphogluconate dehydrogenase (decarboxylating) activity	chloroplast stroma; cytoplasm; cytosol; peroxisome
				Glyma.18G277400	55922710	55923495	NA	NA	NA	NA
				Glyma.18G277500	55923773	55924841	NA	NA	NA	NA
				Glyma.18G277600	55931856	55932610	AT4G25760.1|Symbols:ATGDU2, GDU2|glutamine dumper 2|chr4:13116149-13116538 FORWARD LENGTH=129	regulation of amino acid export	molecular function	nucleus
				Glyma.18G277700	55943605	55944250	AT4G15733.1|Symbols:SCRL11|SCR-like 11|chr4:8961720-8962119 FORWARD LENGTH=86	signal transduction	NA	extracellular region
				Glyma.18G277800	55950684	55951016	AT4G25760.1|Symbols:ATGDU2, GDU2|glutamine dumper 2|chr4:13116149-13116538 FORWARD LENGTH=129	regulation of amino acid export	molecular function	nucleus
				Glyma.18G277900	55955035	55955779	NA	NA	NA	NA
				Glyma.18G278000	55956758	55960739	AT3G15460.1|Symbols:|Ribosomal RNA processing Brix domain protein|chr3:5214279-5216188 REVERSE LENGTH=315	RNA methylation; biological process; pyrimidine ribonucleotide biosynthetic process	molecular function	nucleus
				Glyma.18G278100	55964515	55967181	AT3G02380.1|Symbols:COL2, ATCOL2|CONSTANS-like 2|chr3:487438-488624 REVERSE LENGTH=347	chloroplast organization; regulation of flower development	sequence-specific DNA binding transcription factor activity; zinc ion binding	intracellular; nucleus
				Glyma.18G278200	55980551	55984677	AT5G16000.1|Symbols:NIK1|NSP-interacting kinase 1|chr5:5224264-5227003 FORWARD LENGTH=638	anthocyanin accumulation in tissues in response to UV light; cell tip growth; cell wall organization; cytokinin mediated signaling pathway; defense response to virus; multidimensional cell growth; polysaccharide biosynthetic process; protein phosphorylation; regulation of hormone levels; regulation of meristem growth; root hair elongation	ATP binding; kinase activity; protein binding; protein kinase activity; protein serine/threonine kinase activity; transferase activity, transferring phosphorus-containing groups	extracellular region; plasma membrane
				Glyma.18G278300	55991048	55996455	NA	NA	NA	NA
				Glyma.18G278400	55998387	56002158	AT3G02490.1|Symbols:|Pentatricopeptide repeat (PPR) superfamily protein|chr3:513607-515604 FORWARD LENGTH=665	biological process	molecular function	mitochondrion
				Glyma.18G278500	56003106	56004162	AT3G42960.1|Symbols:ATA1, ASD, TA1|TAPETUM 1|chr3:15018735-15019656 REVERSE LENGTH=272	flower development; metabolic process; pollen exine formation	nucleotide binding; oxidoreductase activity	cellular component
LCaC	ss715599264	8	11197921	Glyma.08G145900	11092669	11096142	AT4G39330.1|Symbols:ATCAD9, CAD9|cinnamyl alcohol dehydrogenase 9|chr4:18291268-18292772 FORWARD LENGTH=360	lignin biosynthetic process; oxidation-reduction process	cinnamyl-alcohol dehydrogenase activity; nucleotide binding; oxidoreductase activity; transferase activity, transferring acyl groups other than amino-acyl groups; zinc ion binding	apoplast; cytoplasm
				Glyma.08G146000	11103557	11106499	AT5G09850.1|Symbols:|Transcription elongation factor (TFIIS) family protein|chr5:3063488-3065221 REVERSE LENGTH=353	regulation of transcription, DNA-dependent; transcription, DNA-dependent	DNA binding	cytosol; integral to membrane; nucleus
				Glyma.08G146100	11119305	11124078	AT5G64700.1|Symbols:|nodulin MtN21 /EamA-like transporter family protein|chr5:25865190-25866845 REVERSE LENGTH=359	NA	molecular function	extracellular region; membrane
				Glyma.08G146200	11125789	11129806	NA	NA	NA	NA
				Glyma.08G146300	11136129	11139057	AT5G09820.2|Symbols:|Plastid-lipid associated protein PAP / fibrillin family protein|chr5:3056090-3057380 REVERSE LENGTH=273	biological process	structural molecule activity	chloroplast
				Glyma.08G146400	11139657	11142335	AT5G09830.1|Symbols:|BolA-like family protein|chr5:3057816-3058769 REVERSE LENGTH=93	biological process; postreplication repair	NA	extracellular region
				Glyma.08G146500	11145877	11149248	AT5G09810.1|Symbols:ACT7|actin 7|chr5:3052809-3054220 FORWARD LENGTH=377	cell division; cytoskeleton organization; gluconeogenesis; glucose catabolic process; proteasomal protein catabolic process; regulation of protein localization; response to auxin stimulus; response to light stimulus; response to wounding; root development; root epidermal cell differentiation; root hair elongation; seed germination	ATP binding; protein binding; structural constituent of cytoskeleton	cell wall; chloroplast envelope; chloroplast stroma; cytoplasm; cytoskeleton; cytosol; mitochondrion; nucleolus; plasma membrane; plasmodesma
				Glyma.08G146600	11157526	11158422	AT1G49230.1|Symbols:|RING/U-box superfamily protein|chr1:18209320-18209979 FORWARD LENGTH=219	NA	zinc ion binding	NA
				Glyma.08G146700	11166509	11172366	AT3G18770.1|Symbols:|Autophagy-related protein 13|chr3:6460026-6462510 REVERSE LENGTH=625	NA	NA	nucleus
				Glyma.08G146800	11173407	11176423	AT5G09920.1|Symbols:RPB15.9, ATRPB15.9, RPB15.9.9, NRPB4|RNA polymerase II, Rpb4, core protein|chr5:3096276-3097370 FORWARD LENGTH=138	RNA biosynthetic process; RNA splicing, via endonucleolytic cleavage and ligation; metabolic process; transcription from RNA polymerase II promoter	DNA-directed RNA polymerase activity; catalytic activity; nucleotide binding	DNA-directed RNA polymerase II, core complex; nucleus
				Glyma.08G146900	11183844	11185540	AT1G55580.1|Symbols:LAS, SCL18|GRAS family transcription factor|chr1:20764106-20765443 FORWARD LENGTH=445	regulation of transcription, DNA-dependent; secondary shoot formation	sequence-specific DNA binding transcription factor activity	nucleus
				Glyma.08G147000	11192386	11203645	AT3G18730.1|Symbols:TSK, MGO3, BRU1|tetratricopeptide repeat (TPR)-containing protein|chr3:6446062-6453045 REVERSE LENGTH=1311	G2/M transition of mitotic cell cycle; cell division; meristem structural organization; regulation of meristem structural organization	protein binding	membrane; nucleus
				Glyma.08G147100	11210167	11211631	AT5G64667.1|Symbols:IDL2|inflorescence deficient in abscission (IDA)-like 2|chr5:25850797-25851084 FORWARD LENGTH=95	floral organ abscission	NA	extracellular region
				Glyma.08G147200	11225587	11227445	AT5G64660.1|Symbols:ATCMPG2, CMPG2|CYS, MET, PRO, and GLY protein 2|chr5:25842119-25843381 REVERSE LENGTH=420	defense response to fungus; intracellular signal transduction; protein ubiquitination; respiratory burst involved in defense response; response to chitin	ubiquitin-protein ligase activity	cytoplasm
				Glyma.08G147300	11238871	11242682	AT3G26660.1|Symbols:LBD24|LOB domain-containing protein 24|chr3:9797136-9797610 REVERSE LENGTH=121	biological process	NA	membrane; nucleus
				Glyma.08G147400	11248804	11251957	AT1G48870.1|Symbols:|Transducin/WD40 repeat-like superfamily protein|chr1:18072325-18074457 REVERSE LENGTH=593	signal transduction	protein phosphatase type 2A regulator activity; signal transducer activity	heterotrimeric G-protein complex; nucleus; protein phosphatase type 2A complex
				Glyma.08G147500	11253074	11256505	AT3G18680.1|Symbols:|Amino acid kinase family protein|chr3:6427533-6429520 FORWARD LENGTH=339	aromatic amino acid family biosynthetic process; cellular amino acid biosynthetic process; chloroplast organization; embryo development ending in seed dormancy; iron-sulfur cluster assembly; ovule development; positive regulation of transcription, DNA-dependent; protein targeting to chloroplast; pyrimidine nucleotide biosynthetic process; rRNA processing; tRNA metabolic process; thylakoid membran…	UMP kinase activity; uridylate kinase activity	chloroplast
				Glyma.08G147600	11258747	11259761	AT3G18690.1|Symbols:MKS1|MAP kinase substrate 1|chr3:6429755-6430423 REVERSE LENGTH=222	defense response signaling pathway, resistance gene-dependent	protein binding	nucleus
				Glyma.08G147700	11264036	11265552	AT4G14620.1|Symbols:|Protein of unknown function (DUF506) _x0001_|chr4:8389246-8390448 REVERSE LENGTH=341	biological process	molecular function	nucleus
				Glyma.08G147800	11266659	11274890	AT3G18660.2|Symbols:PGSIP1, GUX1|plant glycogenin-like starch initiation protein 1|chr3:6419211-6421959 REVERSE LENGTH=659	biosynthetic process; glucuronoxylan biosynthetic process; glucuronoxylan metabolic process; secondary cell wall biogenesis; starch metabolic process; xylan biosynthetic process	glucuronosyltransferase activity; glucuronoxylan glucuronosyltransferase activity; transferase activity, transferring glycosyl groups	Golgi apparatus; nucleus
				Glyma.08G147900	11278955	11281587	AT5G09760.1|Symbols:|Plant invertase/pectin methylesterase inhibitor superfamily|chr5:3032446-3034364 FORWARD LENGTH=551	cell wall modification; regulation of meristem growth	enzyme inhibitor activity; pectinesterase activity	cell wall; chloroplast; plant-type cell wall
				Glyma.08G148000	11287298	11290903	AT2G02040.1|Symbols:ATPTR2-B, NTR1, PTR2-B, PTR2, ATPTR2|peptide transporter 2|chr2:487542-489707 FORWARD LENGTH=585	dipeptide transport; intra-Golgi vesicle-mediated transport; lipid transport; lithium ion transport; oligopeptide transport; peptide transport; protein import into peroxisome matrix; tripeptide transport	dipeptide transporter activity; high affinity oligopeptide transporter activity; peptide transporter activity; transporter activity; tripeptide transporter activity	Golgi apparatus; plant-type vacuole; plant-type vacuole membrane; plasma membrane; vacuolar membrane; vacuole
				Glyma.08G148100	11291040	11298606	AT1G78570.1|Symbols:RHM1, ROL1, ATRHM1|rhamnose biosynthesis 1|chr1:29550110-29552207 FORWARD LENGTH=669	UDP-rhamnose biosynthetic process; auxin efflux; cellular metabolic process; extracellular polysaccharide biosynthetic process; flavonoid biosynthetic process; flavonol biosynthetic process; nucleotide-sugar metabolic process; response to UV-B; response to sucrose stimulus	UDP-L-rhamnose synthase activity; UDP-glucose 4,6-dehydratase activity; catalytic activity; coenzyme binding; dTDP-4-dehydrorhamnose reductase activity; nucleotide binding	chloroplast; cytosol; plasmodesma
LCaC	ss715602419	8	46710188	Glyma.08G352800	46595673	46605521	AT3G24840.1|Symbols:|Sec14p-like phosphatidylinositol transfer family protein|chr3:9067301-9070256 FORWARD LENGTH=579	transport	transporter activity	intracellular; mitochondrion
				Glyma.08G352900	46617191	46618372	AT3G06240.1|Symbols:|F-box family protein|chr3:1887336-1888619 FORWARD LENGTH=427	biological process	molecular function	nucleus
				Glyma.08G353000	46623922	46625082	AT3G06240.1|Symbols:|F-box family protein|chr3:1887336-1888619 FORWARD LENGTH=427	biological process	molecular function	nucleus
				Glyma.08G353100	46633525	46637156	NA	NA	NA	NA
				Glyma.08G353200	46645208	46645661	AT5G12070.1|Symbols:|Plant self-incompatibility protein S1 family|chr5:3896950-3897408 REVERSE LENGTH=152	biological process	molecular function	extracellular region
				Glyma.08G353300	46646696	46647251	AT5G12070.1|Symbols:|Plant self-incompatibility protein S1 family|chr5:3896950-3897408 REVERSE LENGTH=152	biological process	molecular function	extracellular region
				Glyma.08G353400	46658235	46658657	AT4G16195.1|Symbols:|Plant self-incompatibility protein S1 family|chr4:9173165-9173650 REVERSE LENGTH=161	biological process	molecular function	extracellular region
				Glyma.08G353500	46665729	46668560	AT5G60020.1|Symbols:LAC17, ATLAC17|laccase 17|chr5:24168072-24170223 FORWARD LENGTH=577	glucuronoxylan metabolic process; lignin biosynthetic process; lignin catabolic process; oxidation-reduction process; phenylpropanoid metabolic process; plant-type cell wall biogenesis; xylan biosynthetic process	copper ion binding; hydroquinone:oxygen oxidoreductase activity; oxidoreductase activity	apoplast; extracellular region
				Glyma.08G353600	46669689	46673986	AT1G16180.2|Symbols:|Serinc-domain containing serine and sphingolipid biosynthesis protein|chr1:5540905-5542670 FORWARD LENGTH=412	protein targeting to vacuole; vesicle-mediated transport	molecular function	membrane
				Glyma.08G353700	46672096	46672521	NA	NA	NA	NA
				Glyma.08G353800	46674503	46677922	AT2G21195.1|Symbols:|unknown protein; Has 28 Blast hits to 28 proteins in 11 species: Archae - 0; Bacteria - 0; Metazoa - 0; Fungi - 0; Plants - 28; Viruses - 0; Other Eukaryotes - 0 (source: NCBI BLink).|chr2:9083191-9083687 FORWARD LENGTH=93	response to oxidative stress	molecular function	mitochondrion
				Glyma.08G353900	46678964	46680653	AT5G48760.2|Symbols:|Ribosomal protein L13 family protein|chr5:19771315-19772686 REVERSE LENGTH=206	RNA methylation; cell wall modification; plant-type cell wall organization; translation	structural constituent of ribosome	cytoplasm; cytosolic large ribosomal subunit; cytosolic ribosome; large ribosomal subunit; ribosome
				Glyma.08G354000	46681934	46683687	AT3G07110.1|Symbols:|Ribosomal protein L13 family protein|chr3:2252092-2253332 FORWARD LENGTH=206	RNA methylation; translation	structural constituent of ribosome	chloroplast; cytoplasm; cytosolic large ribosomal subunit; cytosolic ribosome; large ribosomal subunit; membrane; nucleolus; plasmodesma; ribosome
				Glyma.08G354100	46687589	46690174	AT2G32720.1|Symbols:B5 #4, ATCB5-B, CB5-B|cytochrome B5 isoform B|chr2:13877013-13878447 REVERSE LENGTH=134	alkane biosynthetic process; pentacyclic triterpenoid biosynthetic process; sterol biosynthetic process	heme binding; protein binding	endoplasmic reticulum
				Glyma.08G354200	46695419	46699843	AT5G09270.2|Symbols:|unknown protein; Has 25 Blast hits to 25 proteins in 9 species: Archae - 0; Bacteria - 0; Metazoa - 0; Fungi - 0; Plants - 25; Viruses - 0; Other Eukaryotes - 0 (source: NCBI BLink).|chr5:2879680-2880015 FORWARD LENGTH=111	biological process	molecular function	nucleus; plastid
				Glyma.08G354300	46702847	46706338	AT5G48820.1|Symbols:KRP3, ICK6|inhibitor/interactor with cyclin-dependent kinase|chr5:19792608-19794346 REVERSE LENGTH=222	DNA endoreduplication; cell cycle arrest; chromatin silencing; covalent chromatin modification; cytokinesis by cell plate formation; gene silencing by RNA; mitotic cell cycle; negative regulation of cyclin-dependent protein serine/threonine kinase activity; nuclear division; regulation of DNA replication; regulation of G2/M transition of mitotic cell cycle; spindle assembly; stomatal lineage prog…	cyclin-dependent protein serine/threonine kinase inhibitor activity; cyclin binding; protein binding	nucleus
				Glyma.08G354400	46719600	46725117	AT3G24800.1|Symbols:PRT1|proteolysis 1|chr3:9055653-9057795 FORWARD LENGTH=410	ubiquitin-dependent protein catabolic process	ubiquitin-protein ligase activity; zinc ion binding	cytoplasm; ubiquitin ligase complex
				Glyma.08G354500	46732447	46740949	AT2G32700.6|Symbols:LUH|LEUNIG_homolog|chr2:13867235-13871844 FORWARD LENGTH=785	embryo development; flower development; mucilage pectin biosynthetic process; negative regulation of transcription, DNA-dependent; plant-type cell wall modification; regulation of transcription, DNA-dependent	transcription coactivator activity	nucleus
				Glyma.08G354600	46747150	46753477	AT2G23470.1|Symbols:RUS4|Protein of unknown function, DUF647|chr2:9999105-10001398 REVERSE LENGTH=520	biological process	molecular function	chloroplast
				Glyma.08G354700	46754796	46757786	AT3G07090.1|Symbols:|PPPDE putative thiol peptidase family protein|chr3:2243153-2244476 REVERSE LENGTH=265	biological process	molecular function	cytoplasm; nucleus
				Glyma.08G354800	46758739	46762516	AT3G07080.1|Symbols:|EamA-like transporter family|chr3:2241360-2242934 FORWARD LENGTH=438	biological process; glucose catabolic process	molecular function	membrane
				Glyma.08G354900	46763083	46765467	AT1G34300.1|Symbols:|lectin protein kinase family protein|chr1:12503450-12505939 FORWARD LENGTH=829	protein N-linked glycosylation; protein phosphorylation; recognition of pollen	ATP binding; carbohydrate binding; kinase activity; protein kinase activity; protein serine/threonine kinase activity; transferase activity, transferring phosphorus-containing groups	plasma membrane
				Glyma.08G355000	46767745	46770819	AT2G19130.1|Symbols:|S-locus lectin protein kinase family protein|chr2:8293789-8296275 FORWARD LENGTH=828	protein phosphorylation; recognition of pollen	ATP binding; carbohydrate binding; protein kinase activity; protein serine/threonine kinase activity; transferase activity, transferring phosphorus-containing groups	plasma membrane
				Glyma.08G355100	46778500	46780878	AT2G19130.1|Symbols:|S-locus lectin protein kinase family protein|chr2:8293789-8296275 FORWARD LENGTH=828	protein phosphorylation; recognition of pollen	ATP binding; carbohydrate binding; protein kinase activity; protein serine/threonine kinase activity; transferase activity, transferring phosphorus-containing groups	plasma membrane
				Glyma.08G355200	46783898	46786967	AT2G19130.1|Symbols:|S-locus lectin protein kinase family protein|chr2:8293789-8296275 FORWARD LENGTH=828	protein phosphorylation; recognition of pollen	ATP binding; carbohydrate binding; protein kinase activity; protein serine/threonine kinase activity; transferase activity, transferring phosphorus-containing groups	plasma membrane
				Glyma.08G355300	46794684	46798524	AT3G07070.1|Symbols:|Protein kinase superfamily protein|chr3:2238455-2240074 FORWARD LENGTH=414	protein phosphorylation	ATP binding; kinase activity; protein kinase activity; protein serine/threonine kinase activity; transferase activity, transferring phosphorus-containing groups	plasma membrane
				Glyma.08G355400	46805591	46806636	NA	NA	NA	NA
LCaC	ss715617622	14	12652653	Glyma.14G110900	12566725	12568150	AT5G10970.1|Symbols:|C2H2 and C2HC zinc fingers superfamily protein|chr5:3469268-3470086 FORWARD LENGTH=272	regulation of transcription, DNA-dependent	nucleic acid binding; sequence-specific DNA binding transcription factor activity; zinc ion binding	intracellular; nucleus
				Glyma.14G111000	12575744	12578831	AT3G16480.1|Symbols:MPPalpha|mitochondrial processing peptidase alpha subunit|chr3:5599906-5602716 FORWARD LENGTH=499	photorespiration; proteasome core complex assembly; proteolysis; response to misfolded protein; ubiquitin-dependent protein catabolic process	catalytic activity; metal ion binding; metalloendopeptidase activity; zinc ion binding	chloroplast; mitochondrial inner membrane; mitochondrial intermembrane space; mitochondrial matrix; mitochondrial outer membrane; mitochondrial respiratory chain complex III; mitochondrion; plastid; vacuolar membrane
				Glyma.14G111100	12580488	12588442	AT3G19050.1|Symbols:POK2|phragmoplast orienting kinesin 2|chr3:6578047-6590106 FORWARD LENGTH=2771	cytokinesis; microtubule-based movement	ATP binding; microtubule motor activity	cytoplasm
				Glyma.14G111200	12601017	12603432	AT4G31930.1|Symbols:|Mitochondrial glycoprotein family protein|chr4:15449710-15450804 REVERSE LENGTH=234	biological process	molecular function	mitochondrial matrix; mitochondrion
				Glyma.14G111300	12621065	12624356	AT5G25170.1|Symbols:|PPPDE putative thiol peptidase family protein|chr5:8693257-8694438 FORWARD LENGTH=218	biological process	molecular function	cytoplasm; plasma membrane
				Glyma.14G111400	12649466	12651779	AT5G11000.1|Symbols:|Plant protein of unknown function (DUF868)|chr5:3479166-3480335 REVERSE LENGTH=389	biological process; oligopeptide transport; root hair elongation	molecular function	chloroplast; plasma membrane
				Glyma.14G111500	12698983	12701830	NA	NA	NA	NA
				Glyma.14G111600	12745869	12747150	AT5G25190.1|Symbols:|Integrase-type DNA-binding superfamily protein|chr5:8707007-8707655 REVERSE LENGTH=181	ethylene mediated signaling pathway; gibberellic acid mediated signaling pathway; regulation of transcription, DNA-dependent; seed dormancy process	DNA binding; sequence-specific DNA binding transcription factor activity	nucleus
LCaC	ss715622057	15	46695426	Glyma.15G244600	46599133	46601571	AT1G30870.1|Symbols:|Peroxidase superfamily protein|chr1:10991535-10992885 FORWARD LENGTH=349	oxidation-reduction process; response to oxidative stress; trichoblast differentiation	heme binding; peroxidase activity	extracellular region
				Glyma.15G244700	46608312	46615004	AT1G10320.1|Symbols:|Zinc finger C-x8-C-x5-C-x3-H type family protein|chr1:3384164-3388373 REVERSE LENGTH=757	NA	RNA binding; nucleic acid binding; nucleotide binding; zinc ion binding	nucleus
				Glyma.15G244800	46615005	46615628	NA	NA	NA	NA
				Glyma.15G244900	46615941	46616878	NA	NA	NA	NA
				Glyma.15G245000	46633364	46634423	AT3G14680.1|Symbols:CYP72A14|cytochrome P450, family 72, subfamily A, polypeptide 14|chr3:4934478-4936462 FORWARD LENGTH=512	oxidation-reduction process; transition metal ion transport	electron carrier activity; heme binding; iron ion binding; oxidoreductase activity, acting on paired donors, with incorporation or reduction of molecular oxygen; oxygen binding	NA
				Glyma.15G245100	46647006	46650672	AT3G14690.1|Symbols:CYP72A15|cytochrome P450, family 72, subfamily A, polypeptide 15|chr3:4937410-4939310 FORWARD LENGTH=512	oxidation-reduction process	electron carrier activity; heme binding; iron ion binding; oxidoreductase activity, acting on paired donors, with incorporation or reduction of molecular oxygen; oxygen binding	NA
				Glyma.15G245200	46659673	46660415	AT1G43650.2|Symbols:|nodulin MtN21 /EamA-like transporter family protein|chr1:16444526-16446814 REVERSE LENGTH=206	NA	NA	chloroplast; membrane
				Glyma.15G245300	46683513	46689035	AT3G14690.1|Symbols:CYP72A15|cytochrome P450, family 72, subfamily A, polypeptide 15|chr3:4937410-4939310 FORWARD LENGTH=512	oxidation-reduction process	electron carrier activity; heme binding; iron ion binding; oxidoreductase activity, acting on paired donors, with incorporation or reduction of molecular oxygen; oxygen binding	NA
				Glyma.15G245400	46745533	46749475	AT1G17080.1|Symbols:|Ribosomal protein L18ae family|chr1:5840458-5841536 REVERSE LENGTH=154	protein targeting to vacuole; translation; vesicle-mediated transport	protein binding; structural constituent of ribosome	NA
				Glyma.15G245500	46785385	46788016	AT1G53580.1|Symbols:GLX2-3, ETHE1, GLY3|glyoxalase II 3|chr1:19991542-19993250 REVERSE LENGTH=294	embryo development ending in seed dormancy; endosperm development; methylglyoxal catabolic process to D-lactate; oxidation-reduction process; response to salt stress; seed development	hydrolase activity, acting on ester bonds; hydroxyacylglutathione hydrolase activity; sulfur dioxygenase activity	mitochondrion
				Glyma.15G245600	46812726	46819287	AT1G53590.1|Symbols:NTMC2TYPE6.1, NTMC2T6.1|Calcium-dependent lipid-binding (CaLB domain) family protein|chr1:19996556-20000127 FORWARD LENGTH=751	NA	NA	chloroplast; plasma membrane; vacuole
				Glyma.15G245700	46820006	46821193	AT3G14580.1|Symbols:|Pentatricopeptide repeat (PPR) superfamily protein|chr3:4903012-4904229 FORWARD LENGTH=405	biological process	molecular function	mitochondrion
				Glyma.15G245800	46829270	46851722	AT3G14570.1|Symbols:ATGSL04, gsl04, atgsl4|glucan synthase-like 4|chr3:4892643-4902628 FORWARD LENGTH=1976	(1->3)-beta-D-glucan biosynthetic process; callose deposition in cell wall; cellular membrane fusion; microsporogenesis	1,3-beta-D-glucan synthase activity; transferase activity, transferring glycosyl groups	1,3-beta-D-glucan synthase complex; membrane; plasma membrane
				Glyma.15G245900	46860551	46867675	AT1G61300.1|Symbols:|LRR and NB-ARC domains-containing disease resistance protein|chr1:22607714-22610175 REVERSE LENGTH=762	N-terminal protein myristoylation; defense response	ADP binding	cytosol
				Glyma.15G246000	46882916	46883386	ATCG01010.1|Symbols:NDHF|NADH-Ubiquinone oxidoreductase (complex I), chain 5 protein|chrC:110398-112638 REVERSE LENGTH=746	ATP synthesis coupled electron transport; cellular respiration; oxidation-reduction process; photosynthesis	NADH dehydrogenase (ubiquinone) activity; NADH dehydrogenase activity	chloroplast
				Glyma.15G246100	46884629	46894580	AT1G61300.1|Symbols:|LRR and NB-ARC domains-containing disease resistance protein|chr1:22607714-22610175 REVERSE LENGTH=762	N-terminal protein myristoylation; defense response	ADP binding	cytosol
LPC	ss715599716	8	15567780	Glyma.08G192200	15457334	15462091	AT3G13800.1|Symbols:|Metallo-hydrolase/oxidoreductase superfamily protein|chr3:4538879-4541366 FORWARD LENGTH=361	metabolic process	catalytic activity; hydrolase activity	nucleus
				Glyma.08G192300	15470124	15473138	AT1G55110.1|Symbols:AtIDD7, IDD7|indeterminate(ID)-domain 7|chr1:20560406-20562625 REVERSE LENGTH=455	innate immune response; regulation of transcription, DNA-dependent; response to bacterium	nucleic acid binding; sequence-specific DNA binding transcription factor activity; zinc ion binding	intracellular; nucleus
				Glyma.08G192400	15483459	15486405	NA	NA	NA	NA
				Glyma.08G192500	15486015	15489058	AT1G55080.1|Symbols:MED9|MED9; BEST Arabidopsis thaliana protein match is: unknown protein (TAIR:AT1G29580.1); Has 67203 Blast hits to 25757 proteins in 1293 species: Archae - 12; Bacteria - 4374; Metazoa - 24340; Fungi - 7940; Plants - 5927; Viruses - 273; Other Eukaryotes - 24337 (source: NCBI BLink).|chr1:20553121-20554174 REVERSE LENGTH=244	biological process	molecular function	mediator complex; nucleus
				Glyma.08G192600	15491090	15494079	AT3G13850.1|Symbols:LBD22|LOB domain-containing protein 22|chr3:4559910-4560716 FORWARD LENGTH=268	biological process	NA	nucleus
				Glyma.08G192700	15496992	15503702	AT3G13860.1|Symbols:HSP60-3A|heat shock protein 60-3A|chr3:4561704-4565133 REVERSE LENGTH=572	cellular protein metabolic process; protein folding; protein refolding; response to cadmium ion	ATP binding	cytoplasm; mitochondrion; vacuolar membrane
				Glyma.08G192800	15505781	15507392	NA	NA	NA	NA
				Glyma.08G192900	15509858	15515565	AT5G17680.1|Symbols:|disease resistance protein (TIR-NBS-LRR class), putative|chr5:5822999-5827153 FORWARD LENGTH=1294	defense response; signal transduction	ADP binding	intracellular
				Glyma.08G193000	15523813	15534625	AT5G56890.1|Symbols:|Protein kinase superfamily protein|chr5:23010801-23015559 REVERSE LENGTH=1113	protein phosphorylation	ATP binding; kinase activity; protein kinase activity; protein serine/threonine kinase activity; protein tyrosine kinase activity; transferase activity, transferring phosphorus-containing groups	plasma membrane
				Glyma.08G193100	15533402	15542089	AT1G72970.1|Symbols:HTH, EDA17|Glucose-methanol-choline (GMC) oxidoreductase family protein|chr1:27452872-27455706 FORWARD LENGTH=594	alcohol metabolic process; cell-cell signaling; embryo sac development; fatty acid omega-oxidation; oxidation-reduction process	aldehyde-lyase activity; choline dehydrogenase activity; flavin adenine dinucleotide binding; mandelonitrile lyase activity; oxidoreductase activity, acting on CH-OH group of donors	extracellular region
				Glyma.08G193200	15546547	15555381	AT1G72960.1|Symbols:|Root hair defective 3 GTP-binding protein (RHD3)|chr1:27446263-27450862 FORWARD LENGTH=795	NA	hydrolase activity, acting on acid anhydrides; nucleotide binding	nucleus
				Glyma.08G193300	15557987	15564104	AT5G56890.1|Symbols:|Protein kinase superfamily protein|chr5:23010801-23015559 REVERSE LENGTH=1113	protein phosphorylation	ATP binding; kinase activity; protein kinase activity; protein serine/threonine kinase activity; protein tyrosine kinase activity; transferase activity, transferring phosphorus-containing groups	plasma membrane
				Glyma.08G193400	15573471	15577477	AT3G13772.1|Symbols:TMN7, AtTMN7|transmembrane nine 7|chr3:4521712-4524394 REVERSE LENGTH=641	RNA splicing, via endonucleolytic cleavage and ligation; cellular copper ion homeostasis; cellular zinc ion homeostasis; methionine biosynthetic process	NA	Golgi apparatus; cytoplasm; endosome; extracellular region; integral to membrane; nucleus; trans-Golgi network; vacuolar membrane
				Glyma.08G193500	15578658	15585462	AT3G13750.1|Symbols:BGAL1|beta galactosidase 1|chr3:4511192-4515756 FORWARD LENGTH=847	carbohydrate metabolic process; hydrogen peroxide catabolic process; regulation of protein localization; root hair elongation	beta-galactosidase activity; carbohydrate binding; catalytic activity; cation binding; hydrolase activity, hydrolyzing O-glycosyl compounds	cell wall; extracellular region; plant-type cell wall; plasmodesma
				Glyma.08G193600	15604907	15612450	NA	NA	NA	NA
				Glyma.08G193700	15605242	15614117	AT1G55150.1|Symbols:|DEA(D/H)-box RNA helicase family protein|chr1:20574634-20577141 FORWARD LENGTH=501	NA	ATP-dependent helicase activity; ATP binding; helicase activity; nucleic acid binding	cytosol; nucleus
				Glyma.08G193800	15615858	15618645	AT1G55160.1|Symbols:|unknown protein; FUNCTIONS IN: molecular_function unknown; INVOLVED IN: biological_process unknown; LOCATED IN: mitochondrion, plastid; EXPRESSED IN: 24 plant structures; EXPRESSED DURING: 13 growth stages; BEST Arabidopsis thaliana protein match is: unknown protein (TAIR:AT2G19530.1); Has 63 Blast hits to 63 proteins in 14 species: Archae - 0; Bacteria - 0; Metazoa - 0; Fung…	biological process	molecular function	chloroplast; mitochondrion; plastid
				Glyma.08G193900	15620727	15625672	AT3G13730.1|Symbols:CYP90D1|cytochrome P450, family 90, subfamily D, polypeptide 1|chr3:4498330-4500836 REVERSE LENGTH=491	brassinosteroid biosynthetic process; leaf development; oxidation-reduction process; petal development; stamen development	electron carrier activity; heme binding; iron ion binding; oxidoreductase activity, acting on paired donors, with incorporation or reduction of molecular oxygen; oxidoreductase activity, acting on paired donors, with incorporation or reduction of molecular oxygen, NAD(P)H as one donor, and incorporation of one atom of oxygen; oxygen binding	chloroplast
				Glyma.08G194000	15628396	15631841	AT4G33000.2|Symbols:CBL10, SCABP8, ATCBL10|calcineurin B-like protein 10|chr4:15924821-15926398 FORWARD LENGTH=246	anthocyanin accumulation in tissues in response to UV light; calcium-mediated signaling; cell tip growth; cell wall organization; hyperosmotic salinity response; multidimensional cell growth; polysaccharide biosynthetic process; regulation of hormone levels; regulation of ion homeostasis; regulation of potassium ion transport; root hair elongation	calcium ion binding; protein binding	chloroplast; cytoplasm; plant-type vacuole membrane; plasma membrane
				Glyma.08G194100	15635256	15639129	AT1G55180.1|Symbols:PLDEPSILON, PLDALPHA4|phospholipase D alpha 4|chr1:20585057-20587629 REVERSE LENGTH=762	cell division; cell growth; cellular response to nitrogen starvation; cellular response to phosphate starvation; cellular response to potassium ion starvation; metabolic process; phosphatidylcholine metabolic process; phospholipid catabolic process; positive regulation of nitrogen utilization; post-embryonic development; response to osmotic stress; root development	calcium ion binding; catalytic activity; phospholipase D activity	membrane; plasma membrane
				Glyma.08G194200	15644842	15645415	AT1G55190.1|Symbols:PRA1.F2, PRA7|PRA1 (Prenylated rab acceptor) family protein|chr1:20588450-20589019 FORWARD LENGTH=189	vesicle-mediated transport	NA	Golgi apparatus; chloroplast; endoplasmic reticulum; vacuolar membrane
				Glyma.08G194300	15646798	15650623	AT3G13700.2|Symbols:|RNA-binding (RRM/RBD/RNP motifs) family protein|chr3:4490859-4492632 REVERSE LENGTH=287	biological process	RNA binding; nucleic acid binding; nucleotide binding	nucleus
				Glyma.08G194400	15652060	15655661	AT5G49010.1|Symbols:SLD5|DNA replication protein-related|chr5:19866464-19868074 FORWARD LENGTH=220	DNA-dependent DNA replication; DNA replication initiation; regulation of DNA replication; regulation of cell cycle	molecular function	GINS complex; nucleus
				Glyma.08G194500	15657330	15663260	AT3G13690.1|Symbols:|Protein kinase protein with adenine nucleotide alpha hydrolases-like domain|chr3:4486920-4490011 FORWARD LENGTH=753	protein autophosphorylation; protein phosphorylation	ATP binding; kinase activity; protein kinase activity; protein serine/threonine kinase activity; protein tyrosine kinase activity; transferase activity, transferring phosphorus-containing groups	plasma membrane
LPC	ss715637552	20	3413871	Glyma.20G028300	3308274	3309127	AT4G02210.2|Symbols:|unknown protein; FUNCTIONS IN: molecular_function unknown; INVOLVED IN: biological_process unknown; LOCATED IN: cellular_component unknown; EXPRESSED IN: 22 plant structures; EXPRESSED DURING: 13 growth stages; BEST Arabidopsis thaliana protein match is: unknown protein (TAIR:AT2G24960.2).|chr4:974320-975917 REVERSE LENGTH=439	biological process	molecular function	nucleus
				Glyma.20G028400	3321241	3328345	AT1G13970.1|Symbols:|Protein of unknown function (DUF1336)|chr1:4779742-4781882 REVERSE LENGTH=504	N-terminal protein myristoylation; regulation of anion channel activity	molecular function	mitochondrion
				Glyma.20G028500	3333364	3334086	AT5G24260.1|Symbols:|prolyl oligopeptidase family protein|chr5:8234865-8237810 REVERSE LENGTH=746	proteolysis	serine-type peptidase activity	cytosol; membrane; plasma membrane
				Glyma.20G028600	3390037	3394012	AT3G52600.2|Symbols:AtcwINV2, CWINV2|cell wall invertase 2|chr3:19507080-19508833 REVERSE LENGTH=524	actin filament-based movement; carbohydrate metabolic process; plant-type cell wall modification; pollen tube growth	hydrolase activity, hydrolyzing O-glycosyl compounds	extracellular region
				Glyma.20G028700	3399812	3400279	AT1G47960.1|Symbols:C/VIF1, ATC/VIF1|cell wall / vacuolar inhibitor of fructosidase 1|chr1:17681954-17683516 REVERSE LENGTH=205	NA	enzyme inhibitor activity; pectinesterase activity; pectinesterase inhibitor activity	cell wall; extracellular region
				Glyma.20G028800	3413815	3416364	AT3G52600.2|Symbols:AtcwINV2, CWINV2|cell wall invertase 2|chr3:19507080-19508833 REVERSE LENGTH=524	actin filament-based movement; carbohydrate metabolic process; plant-type cell wall modification; pollen tube growth	hydrolase activity, hydrolyzing O-glycosyl compounds	extracellular region
				Glyma.20G028900	3417860	3418488	AT1G47960.1|Symbols:C/VIF1, ATC/VIF1|cell wall / vacuolar inhibitor of fructosidase 1|chr1:17681954-17683516 REVERSE LENGTH=205	NA	enzyme inhibitor activity; pectinesterase activity; pectinesterase inhibitor activity	cell wall; extracellular region
				Glyma.20G029000	3451710	3453222	AT1G47960.1|Symbols:C/VIF1, ATC/VIF1|cell wall / vacuolar inhibitor of fructosidase 1|chr1:17681954-17683516 REVERSE LENGTH=205	NA	enzyme inhibitor activity; pectinesterase activity; pectinesterase inhibitor activity	cell wall; extracellular region
				Glyma.20G029100	3460364	3464727	AT2G36190.1|Symbols:AtcwINV4, cwINV4|cell wall invertase 4|chr2:15174951-15177785 REVERSE LENGTH=591	carbohydrate metabolic process; nectar secretion; starch metabolic process; sucrose catabolic process	hydrolase activity, hydrolyzing O-glycosyl compounds; sucrose alpha-glucosidase activity	cell wall; extracellular region
				Glyma.20G029200	3476166	3476906	AT1G47960.1|Symbols:C/VIF1, ATC/VIF1|cell wall / vacuolar inhibitor of fructosidase 1|chr1:17681954-17683516 REVERSE LENGTH=205	NA	enzyme inhibitor activity; pectinesterase activity; pectinesterase inhibitor activity	cell wall; extracellular region
				Glyma.20G029300	3483212	3487669	AT3G52600.2|Symbols:AtcwINV2, CWINV2|cell wall invertase 2|chr3:19507080-19508833 REVERSE LENGTH=524	actin filament-based movement; carbohydrate metabolic process; plant-type cell wall modification; pollen tube growth	hydrolase activity, hydrolyzing O-glycosyl compounds	extracellular region
				Glyma.20G029400	3497345	3497554	AT3G27030.1|Symbols:|unknown protein; FUNCTIONS IN: molecular_function unknown; INVOLVED IN: biological_process unknown; LOCATED IN: endomembrane system; CONTAINS InterPro DOMAIN/s: Protein of unknown function DUF3339 (InterPro:IPR021775); BEST Arabidopsis thaliana protein match is: Protein of unknown function (DUF 3339) (TAIR:AT5G40970.1); Has 538 Blast hits to 271 proteins in 16 species: Archae…	biological process	molecular function	NA
				Glyma.20G029500	3501865	3502600	AT1G47960.1|Symbols:C/VIF1, ATC/VIF1|cell wall / vacuolar inhibitor of fructosidase 1|chr1:17681954-17683516 REVERSE LENGTH=205	NA	enzyme inhibitor activity; pectinesterase activity; pectinesterase inhibitor activity	cell wall; extracellular region
				Glyma.20G029600	3506245	3507747	AT5G47910.1|Symbols:RBOHD, ATRBOHD|respiratory burst oxidase homologue D|chr5:19397585-19401768 FORWARD LENGTH=921	carbohydrate homeostasis; defense response; defense response to fungus; hydrogen peroxide catabolic process; negative regulation of programmed cell death; osmosensory signaling pathway; reactive oxygen species metabolic process; response to heat; response to wounding	NAD(P)H oxidase activity; calcium ion binding; electron carrier activity; flavin adenine dinucleotide binding; iron ion binding; oxidoreductase activity; oxidoreductase activity, acting on NAD(P)H, oxygen as acceptor; peroxidase activity	Golgi apparatus; integral to membrane; membrane; nucleus; plasma membrane
LSC, LNaK	ss715579377	1	4140959	Glyma.01G037900	4014621	4016821	AT1G70090.2|Symbols:GATL9, LGT8|glucosyl transferase family 8|chr1:26400927-26402099 FORWARD LENGTH=390	carbohydrate biosynthetic process	polygalacturonate 4-alpha-galacturonosyltransferase activity; transferase activity, transferring glycosyl groups; transferase activity, transferring hexosyl groups	Golgi apparatus
				Glyma.01G038000	4026873	4032291	AT1G59900.1|Symbols:AT-E1 ALPHA, E1 ALPHA|pyruvate dehydrogenase complex E1 alpha subunit|chr1:22051368-22053660 FORWARD LENGTH=389	glycolysis; metabolic process; oxidation-reduction process; response to cadmium ion	oxidoreductase activity, acting on the aldehyde or oxo group of donors, disulfide as acceptor; pyruvate dehydrogenase (acetyl-transferring) activity	cytosol; intracellular membrane-bounded organelle; mitochondrion; nucleus
				Glyma.01G038100	4033780	4041344	AT1G70070.1|Symbols:EMB25, PDE317, ISE2|DEAD/DEAH box helicase, putative|chr1:26390016-26394148 REVERSE LENGTH=1171	embryo development ending in seed dormancy; mRNA modification; plasmodesmata-mediated intercellular transport; posttranscriptional gene silencing	ATP-dependent helicase activity; ATP binding; RNA helicase activity; helicase activity; hydrolase activity, acting on acid anhydrides, in phosphorus-containing anhydrides; nucleic acid binding	chloroplast; chloroplast stroma; cytoplasmic stress granule
				Glyma.01G038200	4044806	4045467	NA	NA	NA	NA
				Glyma.01G038300	4045495	4058118	AT1G70060.1|Symbols:SNL4|SIN3-like 4|chr1:26383789-26389568 FORWARD LENGTH=1326	anthocyanin accumulation in tissues in response to UV light; carpel development; regulation of transcription, DNA-dependent; vernalization response	NA	nucleus
				Glyma.01G038400	4092064	4096596	AT1G27210.1|Symbols:|ARM repeat superfamily protein|chr1:9455669-9457917 REVERSE LENGTH=625	NA	NA	chloroplast
				Glyma.01G038500	4115990	4118441	AT1G27200.1|Symbols:|Domain of unknown function (DUF23)|chr1:9449812-9451539 REVERSE LENGTH=575	biological process	NA	Golgi apparatus; nucleus
				Glyma.01G038600	4130643	4133350	AT1G70000.2|Symbols:|myb-like transcription factor family protein|chr1:26363674-26364635 REVERSE LENGTH=261	regulation of transcription, DNA-dependent; response to abscisic acid stimulus; response to auxin stimulus; response to cadmium ion; response to ethylene stimulus; response to gibberellin stimulus; response to jasmonic acid stimulus; response to karrikin; response to salicylic acid stimulus; response to salt stress	DNA binding; nucleic acid binding; sequence-specific DNA binding transcription factor activity; zinc ion binding	nucleus
				Glyma.01G038700	4156739	4160713	AT1G69980.1|Symbols:|unknown protein; LOCATED IN: endomembrane system; EXPRESSED IN: 24 plant structures; EXPRESSED DURING: 15 growth stages; Has 30 Blast hits to 30 proteins in 12 species: Archae - 0; Bacteria - 0; Metazoa - 0; Fungi - 0; Plants - 30; Viruses - 0; Other Eukaryotes - 0 (source: NCBI BLink).|chr1:26356559-26357647 REVERSE LENGTH=205	NA	NA	chloroplast
				Glyma.01G038800	4162465	4166783	AT1G10430.1|Symbols:PP2A-2|protein phosphatase 2A-2|chr1:3428705-3430437 REVERSE LENGTH=306	N-terminal protein myristoylation; cellular protein localization; chloroplast avoidance movement; protein dephosphorylation	hydrolase activity; protein serine/threonine phosphatase activity	cell; cytoplasm; cytosol; nucleus; plasma membrane
				Glyma.01G038900	4182744	4185349	AT1G69970.2|Symbols:CLE26|CLAVATA3/ESR-RELATED 26|chr1:26353079-26354256 REVERSE LENGTH=102	signal transduction	receptor binding; receptor serine/threonine kinase binding	apoplast; extracellular region
				Glyma.01G039000	4212429	4221344	AT1G27170.1|Symbols:|transmembrane receptors;ATP binding|chr1:9434718-9439219 FORWARD LENGTH=1384	defense response; signal transduction	ADP binding	chloroplast; cytoplasm; intracellular; plasmodesma
LSC, LNaK	ss715583736	2	6456965	Glyma.02G072600	6356456	6360254	AT3G03860.1|Symbols:ATAPRL5, APRL5|APR-like 5|chr3:992465-994315 FORWARD LENGTH=300	cell redox homeostasis	NA	NA
				Glyma.02G072700	6363115	6366299	AT5G18110.1|Symbols:NCBP|novel cap-binding protein|chr5:5989105-5990588 REVERSE LENGTH=221	translational initiation	RNA binding; translation initiation factor activity	cytoplasm; cytosol; nucleus
				Glyma.02G072800	6373389	6375010	AT5G19790.1|Symbols:RAP2.11|related to AP2 11|chr5:6689271-6690032 REVERSE LENGTH=253	cellular response to potassium ion; post-embryonic root development; response to ethylene stimulus; response to reactive oxygen species	DNA binding; sequence-specific DNA binding; sequence-specific DNA binding transcription factor activity	nucleus
				Glyma.02G072900	6380284	6382526	AT3G03800.1|Symbols:SYP131, ATSYP131|syntaxin of plants 131|chr3:969314-971460 FORWARD LENGTH=306	cellular membrane fusion; intracellular protein transport; vesicle-mediated transport	SNAP receptor activity	membrane; plasma membrane
				Glyma.02G073000	6386454	6389994	AT3G26900.3|Symbols:SKL1, ATSKL1|shikimate kinase like 1|chr3:9912314-9914424 REVERSE LENGTH=280	aromatic amino acid family biosynthetic process; aromatic amino acid family metabolic process; cell differentiation; cellular amino acid biosynthetic process; cellular amino acid metabolic process; chlorophyll biosynthetic process; chloroplast organization; coenzyme biosynthetic process; cysteine biosynthetic process; glycine catabolic process; indoleacetic acid biosynthetic process; iron-sulfur …	ATP binding; shikimate kinase activity	chloroplast; chloroplast stroma
				Glyma.02G073100	6392517	6398562	AT1G17070.1|Symbols:|GC-rich sequence DNA-binding factor-like protein with Tuftelin interacting domain|chr1:5837653-5840202 FORWARD LENGTH=849	mRNA splicing, via spliceosome; regulation of circadian rhythm	DNA binding; nucleic acid binding	intracellular; nuclear lumen; nucleus
				Glyma.02G073200	6399972	6405250	AT1G71990.1|Symbols:FUT13, ATFUT13, FUCTC, FT4-M, ATFT4|fucosyltransferase 13|chr1:27100345-27102097 FORWARD LENGTH=401	Lewis a epitope biosynthetic process; protein glycosylation	fucosyltransferase activity; transferase activity, transferring glycosyl groups	Golgi apparatus; membrane
				Glyma.02G073300	6408519	6409885	NA	NA	NA	NA
				Glyma.02G073400	6412445	6414812	AT5G14990.2|Symbols:|unknown protein; FUNCTIONS IN: molecular_function unknown; INVOLVED IN: biological_process unknown; LOCATED IN: cellular_component unknown; EXPRESSED IN: flower; EXPRESSED DURING: 4 anthesis.|chr5:4850764-4852485 FORWARD LENGTH=573	biological process	molecular function	nucleus
				Glyma.02G073500	6415955	6418649	AT5G49015.2|Symbols:|Expressed protein|chr5:19869690-19870208 FORWARD LENGTH=84	biological process	molecular function	cellular component
				Glyma.02G073600	6421649	6424849	AT2G37170.1|Symbols:PIP2B, PIP2;2|plasma membrane intrinsic protein 2|chr2:15613624-15614791 REVERSE LENGTH=285	response to abscisic acid stimulus; response to salt stress; response to water deprivation; transmembrane transport; transport; water transport	transporter activity; water channel activity	chloroplast; integral to membrane; membrane; plasma membrane; plasmodesma
				Glyma.02G073700	6434383	6437873	AT2G37170.1|Symbols:PIP2B, PIP2;2|plasma membrane intrinsic protein 2|chr2:15613624-15614791 REVERSE LENGTH=285	response to abscisic acid stimulus; response to salt stress; response to water deprivation; transmembrane transport; transport; water transport	transporter activity; water channel activity	chloroplast; integral to membrane; membrane; plasma membrane; plasmodesma
				Glyma.02G073800	6441730	6443008	AT3G26040.1|Symbols:|HXXXD-type acyl-transferase family protein|chr3:9519741-9521069 FORWARD LENGTH=442	NA	transferase activity; transferase activity, transferring acyl groups other than amino-acyl groups	cytoplasm
				Glyma.02G073900	6452171	6458201	AT4G32890.1|Symbols:GATA9|GATA transcription factor 9|chr4:15875598-15876615 FORWARD LENGTH=308	circadian rhythm; positive regulation of transcription, DNA-dependent; regulation of transcription, DNA-dependent; response to light stimulus	DNA binding; sequence-specific DNA binding; sequence-specific DNA binding transcription factor activity; zinc ion binding	nucleus
				Glyma.02G074000	6461586	6464925	AT2G39000.1|Symbols:|Acyl-CoA N-acyltransferases (NAT) superfamily protein|chr2:16286454-16287941 REVERSE LENGTH=291	metabolic process	N-acetyltransferase activity	nucleus
				Glyma.02G074100	6467452	6472617	AT5G13570.1|Symbols:DCP2, TDT, ATDCP2|decapping 2|chr5:4367532-4369992 FORWARD LENGTH=373	cellular macromolecule catabolic process; deadenylation-independent decapping of nuclear-transcribed mRNA; fatty acid beta-oxidation; mRNA catabolic process; nuclear-transcribed mRNA catabolic process; post-embryonic development; posttranscriptional gene silencing; primary shoot apical meristem specification; protein import into peroxisome matrix	hydrolase activity; m7G(5')pppN diphosphatase activity; mRNA binding; magnesium ion binding; manganese ion binding; protein binding; protein homodimerization activity	cytoplasm; cytoplasmic mRNA processing body; nucleus
				Glyma.02G074200	6473402	6488550	AT3G24170.3|Symbols:ATGR1, GR1|glutathione-disulfide reductase|chr3:8729762-8734115 REVERSE LENGTH=499	cell redox homeostasis; glutathione metabolic process; oxidation-reduction process; toxin catabolic process	NADP binding; electron carrier activity; flavin adenine dinucleotide binding; glutathione-disulfide reductase activity; oxidoreductase activity; oxidoreductase activity, acting on a sulfur group of donors, NAD(P) as acceptor	cytoplasm; peroxisome
				Glyma.02G074300	6497788	6499911	AT1G71910.1|Symbols:|unknown protein; Has 28 Blast hits to 28 proteins in 10 species: Archae - 0; Bacteria - 0; Metazoa - 0; Fungi - 0; Plants - 28; Viruses - 0; Other Eukaryotes - 0 (source: NCBI BLink).|chr1:27065223-27065744 FORWARD LENGTH=173	biological process; purine nucleobase transport	molecular function	chloroplast
				Glyma.02G074400	6502494	6504214	AT1G34380.2|Symbols:|5'-3' exonuclease family protein|chr1:12552839-12554299 REVERSE LENGTH=347	NA	5'-3' exonuclease activity; DNA binding; catalytic activity	nucleus
				Glyma.02G074500	6506271	6511686	AT1G34355.1|Symbols:ATPS1, PS1|forkhead-associated (FHA) domain-containing protein|chr1:12536497-12541730 FORWARD LENGTH=1477	DNA methylation; cell-cell signaling; cell proliferation; chromatin silencing; gene silencing; gene silencing by RNA; histone H3-K9 methylation; histone lysine methylation; petal formation; pollen development; production of miRNAs involved in gene silencing by miRNA; production of ta-siRNAs involved in RNA interference; regulation of DNA replication; regulation of G2/M transition of mitotic cell …	NA	nucleus
				Glyma.02G074600	6512526	6515372	AT1G34350.1|Symbols:|unknown protein; Has 192 Blast hits to 192 proteins in 79 species: Archae - 0; Bacteria - 0; Metazoa - 104; Fungi - 0; Plants - 60; Viruses - 0; Other Eukaryotes - 28 (source: NCBI BLink).|chr1:12534585-12535927 FORWARD LENGTH=163	biological process	molecular function	endoplasmic reticulum; nucleus
				Glyma.02G074700	6516366	6517357	AT3G47570.1|Symbols:|Leucine-rich repeat protein kinase family protein|chr3:17527611-17530748 FORWARD LENGTH=1010	protein phosphorylation; transmembrane receptor protein tyrosine kinase signaling pathway	ATP binding; kinase activity; protein kinase activity; protein serine/threonine kinase activity; transferase activity, transferring phosphorus-containing groups	plasma membrane
				Glyma.02G074800	6519041	6521141	AT1G14920.1|Symbols:GAI, RGA2|GRAS family transcription factor family protein|chr1:5149414-5151015 FORWARD LENGTH=533	floral organ morphogenesis; gibberellic acid mediated signaling pathway; hyperosmotic salinity response; jasmonic acid mediated signaling pathway; negative regulation of gibberellic acid mediated signaling pathway; negative regulation of seed germination; phloem transport; raffinose family oligosaccharide biosynthetic process; regulation of nitrogen utilization; regulation of reactive oxygen spec…	protein binding; sequence-specific DNA binding transcription factor activity	nucleus
				Glyma.02G074900	6527979	6528428	NA	NA	NA	NA
				Glyma.02G075000	6535991	6539362	AT1G22710.1|Symbols:SUC2, SUT1, ATSUC2|sucrose-proton symporter 2|chr1:8030911-8032970 REVERSE LENGTH=512	phloem sucrose loading; sucrose transport; transmembrane transport	carbohydrate transmembrane transporter activity; sucrose:hydrogen symporter activity; sucrose transmembrane transporter activity; sugar:hydrogen symporter activity	membrane; plasma membrane
				Glyma.02G075100	6549478	6553100	AT1G22710.1|Symbols:SUC2, SUT1, ATSUC2|sucrose-proton symporter 2|chr1:8030911-8032970 REVERSE LENGTH=512	phloem sucrose loading; sucrose transport; transmembrane transport	carbohydrate transmembrane transporter activity; sucrose:hydrogen symporter activity; sucrose transmembrane transporter activity; sugar:hydrogen symporter activity	membrane; plasma membrane
LSC, LNaK	ss715616176	13	40244469	Glyma.13G304500	40139731	40145370	AT4G16730.1|Symbols:TPS02|terpene synthase 02|chr4:9403119-9406003 FORWARD LENGTH=539	metabolic process	lyase activity; magnesium ion binding; terpene synthase activity	chloroplast
				Glyma.13G304600	40155003	40157401	AT4G16730.1|Symbols:TPS02|terpene synthase 02|chr4:9403119-9406003 FORWARD LENGTH=539	metabolic process	lyase activity; magnesium ion binding; terpene synthase activity	chloroplast
				Glyma.13G304700	40159804	40161491	AT4G16730.1|Symbols:TPS02|terpene synthase 02|chr4:9403119-9406003 FORWARD LENGTH=539	metabolic process	lyase activity; magnesium ion binding; terpene synthase activity	chloroplast
				Glyma.13G304800	40161768	40162729	AT3G25810.1|Symbols:|Terpenoid cyclases/Protein prenyltransferases superfamily protein|chr3:9430805-9433844 FORWARD LENGTH=598	metabolic process; monoterpene biosynthetic process	(4S)-limonene synthase activity; (E)-beta-ocimene synthase activity; (R)-limonene synthase activity; lyase activity; magnesium ion binding; myrcene synthase activity; pinene synthase activity; protein binding; sabinene synthase activity; sesquiterpene synthase activity; terpene synthase activity	chloroplast
				Glyma.13G304900	40165918	40167922	AT3G49950.1|Symbols:|GRAS family transcription factor|chr3:18522570-18523802 FORWARD LENGTH=410	regulation of transcription, DNA-dependent	sequence-specific DNA binding transcription factor activity	nucleus
				Glyma.13G305000	40175785	40190048	AT4G15180.1|Symbols:SDG2, ATXR3|SET domain protein 2|chr4:8651999-8662178 FORWARD LENGTH=2335	carpel development; post-embryonic development; stamen development; vegetative to reproductive phase transition of meristem	histone methyltransferase activity (H3-K4 specific)	nucleus
				Glyma.13G305100	40198030	40199244	AT2G32280.1|Symbols:|Protein of unknown function (DUF1218)|chr2:13713210-13713977 FORWARD LENGTH=163	biological process	molecular function	NA
				Glyma.13G305200	40202545	40205956	AT2G32290.1|Symbols:BMY5, BAM6|beta-amylase 6|chr2:13714643-13716906 REVERSE LENGTH=577	carbohydrate metabolic process; cellulose biosynthetic process; polysaccharide catabolic process	beta-amylase activity; catalytic activity; cation binding	chloroplast; extracellular region
				Glyma.13G305300	40207450	40211180	AT2G32290.1|Symbols:BMY5, BAM6|beta-amylase 6|chr2:13714643-13716906 REVERSE LENGTH=577	carbohydrate metabolic process; cellulose biosynthetic process; polysaccharide catabolic process	beta-amylase activity; catalytic activity; cation binding	chloroplast; extracellular region
				Glyma.13G305400	40212855	40214010	AT3G22070.1|Symbols:|proline-rich family protein|chr3:7775530-7776066 REVERSE LENGTH=178	biological process	molecular function	NA
				Glyma.13G305500	40218499	40220682	AT1G51070.1|Symbols:bHLH115|basic helix-loop-helix (bHLH) DNA-binding superfamily protein|chr1:18928018-18929513 FORWARD LENGTH=226	cysteine biosynthetic process; regulation of transcription, DNA-dependent	DNA binding; sequence-specific DNA binding transcription factor activity	nucleus
				Glyma.13G305600	40221285	40222935	AT2G32300.1|Symbols:UCC1|uclacyanin 1|chr2:13722510-13723464 FORWARD LENGTH=261	root hair cell differentiation; root hair elongation	copper ion binding; electron carrier activity	anchored to membrane; plasma membrane
				Glyma.13G305700	40223877	40224773	AT3G22060.1|Symbols:|Receptor-like protein kinase-related family protein|chr3:7771065-7772137 FORWARD LENGTH=252	response to abscisic acid stimulus; response to molecule of bacterial origin	molecular function	cell wall; extracellular region; vacuole
				Glyma.13G305800	40228826	40229784	AT3G22060.1|Symbols:|Receptor-like protein kinase-related family protein|chr3:7771065-7772137 FORWARD LENGTH=252	response to abscisic acid stimulus; response to molecule of bacterial origin	molecular function	cell wall; extracellular region; vacuole
				Glyma.13G305900	40232702	40233439	AT3G22060.1|Symbols:|Receptor-like protein kinase-related family protein|chr3:7771065-7772137 FORWARD LENGTH=252	response to abscisic acid stimulus; response to molecule of bacterial origin	molecular function	cell wall; extracellular region; vacuole
				Glyma.13G306000	40235520	40237995	AT1G05280.1|Symbols:|Protein of unknown function (DUF604)|chr1:1535444-1537414 REVERSE LENGTH=461	biological process	transferase activity, transferring glycosyl groups	cellular component
				Glyma.13G306100	40241555	40243845	AT1G05280.1|Symbols:|Protein of unknown function (DUF604)|chr1:1535444-1537414 REVERSE LENGTH=461	biological process	transferase activity, transferring glycosyl groups	cellular component
				Glyma.13G306200	40245855	40248410	AT1G05280.1|Symbols:|Protein of unknown function (DUF604)|chr1:1535444-1537414 REVERSE LENGTH=461	biological process	transferase activity, transferring glycosyl groups	cellular component
				Glyma.13G306300	40254957	40256290	AT4G15248.1|Symbols:|B-box type zinc finger family protein|chr4:8708881-8709234 FORWARD LENGTH=117	biological process	zinc ion binding	intracellular; nucleus
				Glyma.13G306400	40256984	40261589	AT3G21880.1|Symbols:|B-box type zinc finger protein with CCT domain|chr3:7706748-7708093 FORWARD LENGTH=364	regulation of transcription, DNA-dependent	sequence-specific DNA binding transcription factor activity; zinc ion binding	intracellular; nucleus
				Glyma.13G306500	40267851	40277763	AT5G35730.1|Symbols:|EXS (ERD1/XPR1/SYG1) family protein|chr5:13893941-13896821 FORWARD LENGTH=457	biological process	molecular function	Golgi apparatus; integral to membrane; plasma membrane
				Glyma.13G306600	40276124	40277786	AT3G21870.1|Symbols:CYCP2;1|cyclin p2;1|chr3:7703927-7704813 REVERSE LENGTH=210	regulation of cell cycle; regulation of cyclin-dependent protein serine/threonine kinase activity; stomatal lineage progression	cyclin-dependent protein serine/threonine kinase activity; protein binding; protein kinase binding	nucleus
				Glyma.13G306700	40278794	40283229	AT3G21865.1|Symbols:PEX22|peroxin 22|chr3:7701308-7703218 REVERSE LENGTH=283	peroxisome organization	protein binding	mitochondrion
				Glyma.13G306800	40284378	40289398	AT3G21820.1|Symbols:ATXR2, SDG36|histone-lysine N-methyltransferase ATXR2|chr3:7688629-7691444 REVERSE LENGTH=473	biological process	zinc ion binding	nucleus
				Glyma.13G306900	40290724	40292997	AT4G11290.1|Symbols:|Peroxidase superfamily protein|chr4:6869993-6871476 FORWARD LENGTH=326	oxidation-reduction process; response to oxidative stress	heme binding; peroxidase activity	extracellular region
				Glyma.13G307000	40297529	40299479	AT1G05260.1|Symbols:RCI3, RCI3A|Peroxidase superfamily protein|chr1:1529827-1531271 FORWARD LENGTH=326	brassinosteroid biosynthetic process; cellular response to iron ion starvation; hyperosmotic salinity response; iron ion transport; nitrate transport; oxidation-reduction process; response to cold; response to desiccation; response to nitrate; response to oxidative stress; trichoblast differentiation	heme binding; peroxidase activity	endoplasmic reticulum; extracellular region
				Glyma.13G307100	40308260	40309381	AT2G32350.1|Symbols:|Ubiquitin-like superfamily protein|chr2:13734979-13735788 FORWARD LENGTH=242	NA	molecular function	cellular component
				Glyma.13G307200	40310840	40313741	AT3G21740.1|Symbols:APO4|Arabidopsis thaliana protein of unknown function (DUF794)|chr3:7662542-7663638 REVERSE LENGTH=337	biological process	NA	chloroplast
				Glyma.13G307300	40316212	40317730	AT1G01380.1|Symbols:ETC1|Homeodomain-like superfamily protein|chr1:147267-147740 FORWARD LENGTH=83	cell fate specification; epidermal cell differentiation; regulation of transcription, DNA-dependent	DNA binding; sequence-specific DNA binding transcription factor activity	nucleus
				Glyma.13G307400	40318254	40319183	NA	NA	NA	NA
				Glyma.13G307500	40319744	40319911	NA	NA	NA	NA
				Glyma.13G307600	40323937	40327786	AT3G03800.1|Symbols:SYP131, ATSYP131|syntaxin of plants 131|chr3:969314-971460 FORWARD LENGTH=306	cellular membrane fusion; intracellular protein transport; vesicle-mediated transport	SNAP receptor activity	membrane; plasma membrane
				Glyma.13G307700	40333363	40333923	AT2G46150.1|Symbols:|Late embryogenesis abundant (LEA) hydroxyproline-rich glycoprotein family|chr2:18961424-18962089 FORWARD LENGTH=221	biological process	molecular function	plasma membrane
				Glyma.13G307800	40336339	40336899	AT2G46150.1|Symbols:|Late embryogenesis abundant (LEA) hydroxyproline-rich glycoprotein family|chr2:18961424-18962089 FORWARD LENGTH=221	biological process	molecular function	plasma membrane
				Glyma.13G307900	40339771	40340331	AT2G46150.1|Symbols:|Late embryogenesis abundant (LEA) hydroxyproline-rich glycoprotein family|chr2:18961424-18962089 FORWARD LENGTH=221	biological process	molecular function	plasma membrane
LSC	ss715619793	14	6741624	Glyma.14G078500	6641416	6642825	AT3G18790.1|Symbols:|FUNCTIONS IN: molecular_function unknown; INVOLVED IN: biological_process unknown; LOCATED IN: chloroplast; EXPRESSED IN: 22 plant structures; EXPRESSED DURING: 13 growth stages; CONTAINS InterPro DOMAIN/s: Isy1-like splicing (InterPro:IPR009360); Has 1147 Blast hits to 965 proteins in 236 species: Archae - 12; Bacteria - 13; Metazoa - 351; Fungi - 230; Plants - 49; Viruses -…	biological process	molecular function	chloroplast; cytosol; nucleus
				Glyma.14G078600	6651847	6653742	AT5G42650.1|Symbols:AOS, CYP74A, DDE2|allene oxide synthase|chr5:17097803-17099359 REVERSE LENGTH=518	MAPK cascade; aromatic amino acid family metabolic process; cellular amino acid biosynthetic process; chlorophyll metabolic process; coenzyme biosynthetic process; defense response; defense response to bacterium; defense response to fungus; detection of biotic stimulus; epoxygenase P450 pathway; glucosinolate biosynthetic process; glycine catabolic process; indoleacetic acid biosynthetic process;…	allene oxide synthase activity; electron carrier activity; heme binding; hydro-lyase activity; iron ion binding; oxidoreductase activity, acting on paired donors, with incorporation or reduction of molecular oxygen; oxygen binding	chloroplast; chloroplast envelope; chloroplast thylakoid; chloroplast thylakoid membrane; membrane; mitochondrion; plastoglobule; thylakoid
				Glyma.14G078700	6670771	6674072	AT1G47550.2|Symbols:SEC3A|exocyst complex component sec3A|chr1:17457171-17463896 FORWARD LENGTH=888	biological process	NA	exocyst; plasma membrane
				Glyma.14G078800	6696629	6704290	AT3G13690.1|Symbols:|Protein kinase protein with adenine nucleotide alpha hydrolases-like domain|chr3:4486920-4490011 FORWARD LENGTH=753	protein autophosphorylation; protein phosphorylation	ATP binding; kinase activity; protein kinase activity; protein serine/threonine kinase activity; protein tyrosine kinase activity; transferase activity, transferring phosphorus-containing groups	plasma membrane
				Glyma.14G078900	6708124	6714523	AT2G26490.1|Symbols:|Transducin/WD40 repeat-like superfamily protein|chr2:11268035-11269432 FORWARD LENGTH=465	biological process; cellular membrane fusion	nucleotide binding	cytoplasm; heterotrimeric G-protein complex
				Glyma.14G079000	6727339	6731852	AT5G42630.1|Symbols:KAN4, ATS|Homeodomain-like superfamily protein|chr5:17073997-17075747 REVERSE LENGTH=276	integument development; ovule development; regulation of transcription, DNA-dependent	DNA binding; sequence-specific DNA binding transcription factor activity; transcription regulatory region DNA binding	cell wall; nucleus
				Glyma.14G079100	6762702	6766585	AT4G33280.1|Symbols:|AP2/B3-like transcriptional factor family protein|chr4:16047357-16049310 REVERSE LENGTH=337	regulation of transcription, DNA-dependent	DNA binding; sequence-specific DNA binding transcription factor activity	nucleus; vacuole
				Glyma.14G079200	6774233	6778714	AT3G18990.1|Symbols:VRN1, REM39|AP2/B3-like transcriptional factor family protein|chr3:6549077-6551568 REVERSE LENGTH=341	regulation of flower development; regulation of transcription, DNA-dependent; vernalization response	DNA binding	nucleoplasm; nucleus
				Glyma.14G079300	6781872	6784098	AT1G47310.1|Symbols:|unknown protein; FUNCTIONS IN: molecular_function unknown; INVOLVED IN: biological_process unknown; LOCATED IN: endomembrane system; EXPRESSED IN: 24 plant structures; EXPRESSED DURING: 13 growth stages; Has 45 Blast hits to 45 proteins in 11 species: Archae - 0; Bacteria - 0; Metazoa - 0; Fungi - 0; Plants - 45; Viruses - 0; Other Eukaryotes - 0 (source: NCBI BLink).|chr1:17…	biological process	molecular function	chloroplast
				Glyma.14G079400	6821593	6827880	AT2G26510.1|Symbols:PDE135|Xanthine/uracil permease family protein|chr2:11274118-11277464 FORWARD LENGTH=551	transmembrane transport; transport	transmembrane transporter activity; transporter activity	chloroplast; membrane; plasma membrane; plasmodesma
				Glyma.14G079500	6833510	6837911	AT4G33300.2|Symbols:ADR1-L1|ADR1-like 1|chr4:16051162-16054005 REVERSE LENGTH=816	defense response; defense response to bacterium; negative regulation of defense response; positive regulation of flavonoid biosynthetic process; protein targeting to membrane; regulation of plant-type hypersensitive response	ADP binding	apoplast
				Glyma.14G079600	6840886	6844586	AT4G33300.2|Symbols:ADR1-L1|ADR1-like 1|chr4:16051162-16054005 REVERSE LENGTH=816	defense response; defense response to bacterium; negative regulation of defense response; positive regulation of flavonoid biosynthetic process; protein targeting to membrane; regulation of plant-type hypersensitive response	ADP binding	apoplast
LSC	ss715619274	14	46567312	Glyma.14G199700	46469060	46471096	AT5G58430.1|Symbols:ATEXO70B1, EXO70B1|exocyst subunit exo70 family protein B1|chr5:23621460-23623334 REVERSE LENGTH=624	abscisic acid mediated signaling pathway; exocytosis; intracellular signal transduction; vesicle docking involved in exocytosis	NA	cell; cytoplasm; cytosol; exocyst; extracellular vesicular exosome; plasma membrane
				Glyma.14G199800	46480664	46481991	NA	NA	NA	NA
				Glyma.14G199900	46499098	46499994	AT1G06980.1|Symbols:|unknown protein; FUNCTIONS IN: molecular_function unknown; INVOLVED IN: biological_process unknown; LOCATED IN: endomembrane system; EXPRESSED IN: sepal, male gametophyte, carpel; EXPRESSED DURING: 4 anthesis; BEST Arabidopsis thaliana protein match is: unknown protein (TAIR:AT2G30230.1); Has 159 Blast hits to 159 proteins in 13 species: Archae - 0; Bacteria - 0; Metazoa - 0;…	biological process	molecular function	NA
				Glyma.14G200000	46506150	46509781	AT1G06970.1|Symbols:CHX14, ATCHX14|cation/hydrogen exchanger 14|chr1:2138109-2140818 FORWARD LENGTH=829	cation transport; lithium ion transport; sodium ion transmembrane transport; sodium ion transport; transmembrane transport	monovalent cation:hydrogen antiporter activity; sodium:hydrogen antiporter activity; solute:hydrogen antiporter activity	integral to membrane; plasma membrane
				Glyma.14G200100	46512575	46516619	AT2G13620.1|Symbols:ATCHX15, CHX15|cation/hydrogen exchanger 15|chr2:5678006-5680621 FORWARD LENGTH=821	cation transport; plant-type cell wall modification; pollen tube growth; regulation of pH; sodium ion transmembrane transport; transmembrane transport	monovalent cation:hydrogen antiporter activity; sodium:hydrogen antiporter activity; solute:hydrogen antiporter activity	chloroplast; integral to membrane
				Glyma.14G200200	46522639	46526085	AT2G38470.1|Symbols:WRKY33, ATWRKY33|WRKY DNA-binding protein 33|chr2:16108476-16110539 FORWARD LENGTH=519	MAPK cascade; camalexin biosynthetic process; cellular heat acclimation; cellular membrane fusion; cellular response to heat; defense response to bacterium; defense response to fungus; detection of biotic stimulus; intracellular signal transduction; jasmonic acid mediated signaling pathway; negative regulation of defense response; negative regulation of programmed cell death; positive regulation …	protein binding; sequence-specific DNA binding transcription factor activity	nucleus
				Glyma.14G200300	46531678	46537434	AT5G01720.1|Symbols:|RNI-like superfamily protein|chr5:267118-270391 REVERSE LENGTH=665	toxin catabolic process; ubiquitin-dependent protein catabolic process	ubiquitin-protein ligase activity	nucleus
				Glyma.14G200400	46540858	46544079	AT2G30260.1|Symbols:U2B''|U2 small nuclear ribonucleoprotein B|chr2:12905557-12907434 REVERSE LENGTH=232	cis assembly of pre-catalytic spliceosome	RNA binding; nucleic acid binding; nucleotide binding	Cajal body; U2 snRNP; cytoplasm; nucleoplasm; nucleus
				Glyma.14G200500	46545389	46546207	AT5G01740.1|Symbols:|Nuclear transport factor 2 (NTF2) family protein|chr5:280793-281281 FORWARD LENGTH=162	biological process	molecular function	cellular component
				Glyma.14G200600	46555603	46559003	AT2G30270.1|Symbols:|Protein of unknown function (DUF567)|chr2:12908027-12909057 REVERSE LENGTH=182	biological process; purine nucleobase transport	molecular function	nucleus; plasma membrane
				Glyma.14G200700	46563268	46565455	AT4G35160.1|Symbols:|O-methyltransferase family protein|chr4:16730989-16732808 REVERSE LENGTH=382	NA	O-methyltransferase activity; methyltransferase activity; protein dimerization activity	cytosol; nucleus
				Glyma.14G200800	46583312	46584925	AT4G35150.1|Symbols:|O-methyltransferase family protein|chr4:16726948-16728531 REVERSE LENGTH=325	NA	O-methyltransferase activity; methyltransferase activity; protein dimerization activity	cytosol
				Glyma.14G200900	46590603	46600142	AT4G35160.1|Symbols:|O-methyltransferase family protein|chr4:16730989-16732808 REVERSE LENGTH=382	NA	O-methyltransferase activity; methyltransferase activity; protein dimerization activity	cytosol; nucleus
				Glyma.14G201000	46598261	46599388	AT4G35160.1|Symbols:|O-methyltransferase family protein|chr4:16730989-16732808 REVERSE LENGTH=382	NA	O-methyltransferase activity; methyltransferase activity; protein dimerization activity	cytosol; nucleus
				Glyma.14G201100	46614146	46616431	AT4G35160.1|Symbols:|O-methyltransferase family protein|chr4:16730989-16732808 REVERSE LENGTH=382	NA	O-methyltransferase activity; methyltransferase activity; protein dimerization activity	cytosol; nucleus
				Glyma.14G201200	46636472	46638557	AT2G30300.1|Symbols:|Major facilitator superfamily protein|chr2:12919401-12921222 FORWARD LENGTH=500	biological process	molecular function	chloroplast
LCC	ss715592539	5	595812	Glyma.05G005600	491888	498240	AT5G14620.1|Symbols:DRM2, DMT7|domains rearranged methyltransferase 2|chr5:4715429-4718578 REVERSE LENGTH=626	DNA methylation; defense response to fungus; gene silencing; histone H3-K9 methylation	N-methyltransferase activity; protein binding	nucleus
				Glyma.05G005700	499650	500695	NA	NA	NA	NA
				Glyma.05G005800	508288	512615	AT5G14650.1|Symbols:|Pectin lyase-like superfamily protein|chr5:4724509-4726328 FORWARD LENGTH=435	carbohydrate metabolic process	polygalacturonase activity	extracellular region
				Glyma.05G005900	513278	517961	AT5G40440.1|Symbols:ATMKK3, MKK3|mitogen-activated protein kinase kinase 3|chr5:16182149-16184513 FORWARD LENGTH=520	MAPK cascade; defense response, incompatible interaction; induced systemic resistance, ethylene mediated signaling pathway; induced systemic resistance, jasmonic acid mediated signaling pathway; protein phosphorylation	ATP binding; MAP kinase activity; MAP kinase kinase activity; protein kinase activity; protein serine/threonine kinase activity; transferase activity, transferring phosphorus-containing groups	plasma membrane
				Glyma.05G006000	526050	530851	AT1G10630.1|Symbols:ATARFA1F, ARFA1F|ADP-ribosylation factor A1F|chr1:3513189-3514230 REVERSE LENGTH=181	N-terminal protein myristoylation; response to cadmium ion; small GTPase mediated signal transduction	GTP binding; copper ion binding; phospholipase activator activity	Golgi apparatus; cytosol; intracellular; membrane; plasma membrane; vacuolar membrane
				Glyma.05G006100	551907	555035	AT3G27810.1|Symbols:ATMYB21, ATMYB3, MYB21|myb domain protein 21|chr3:10307596-10310093 FORWARD LENGTH=226	gibberellic acid mediated signaling pathway; jasmonic acid mediated signaling pathway; ovule development; petal development; regulation of transcription, DNA-dependent; response to jasmonic acid stimulus; stamen development; stamen filament development	DNA binding; sequence-specific DNA binding transcription factor activity	nucleus
				Glyma.05G006200	566690	571021	AT3G27860.1|Symbols:|Tudor/PWWP/MBT superfamily protein|chr3:10326128-10328086 FORWARD LENGTH=652	biological process	molecular function	membrane; nucleus
				Glyma.05G006300	571433	573919	AT5G14680.1|Symbols:|Adenine nucleotide alpha hydrolases-like superfamily protein|chr5:4731620-4733025 REVERSE LENGTH=175	response to molecule of fungal origin	molecular function	cytoplasm
				Glyma.05G006400	577502	579092	AT3G01516.1|Symbols:|unknown protein; BEST Arabidopsis thaliana protein match is: unknown protein (TAIR:AT5G14690.1); Has 67 Blast hits to 67 proteins in 14 species: Archae - 0; Bacteria - 0; Metazoa - 0; Fungi - 0; Plants - 67; Viruses - 0; Other Eukaryotes - 0 (source: NCBI BLink).|chr3:207426-207989 FORWARD LENGTH=187	biological process	molecular function	nucleus
				Glyma.05G006500	580276	585675	NA	NA	NA	NA
				Glyma.05G006600	589985	593584	AT5G14700.1|Symbols:|NAD(P)-binding Rossmann-fold superfamily protein|chr5:4740502-4743327 REVERSE LENGTH=368	cellular metabolic process; lignin biosynthetic process	catalytic activity; cinnamoyl-CoA reductase activity; coenzyme binding; nucleotide binding	cellular component
				Glyma.05G006700	608574	621690	AT5G14720.1|Symbols:|Protein kinase superfamily protein|chr5:4748212-4752642 REVERSE LENGTH=674	protein phosphorylation	ATP binding; kinase activity; protein kinase activity; transferase activity, transferring phosphorus-containing groups	nucleus; plasma membrane
				Glyma.05G006800	643482	653987	AT3G27870.1|Symbols:|ATPase E1-E2 type family protein / haloacid dehalogenase-like hydrolase family protein|chr3:10330950-10335288 FORWARD LENGTH=1189	cation transport; metabolic process; phospholipid transport	ATP binding; ATPase activity, coupled to transmembrane movement of ions, phosphorylative mechanism; catalytic activity; hydrolase activity, acting on acid anhydrides, catalyzing transmembrane movement of substances; magnesium ion binding; metal ion binding; nucleotide binding; phospholipid-translocating ATPase activity	integral to membrane; membrane
				Glyma.05G006900	655807	659913	AT3G14470.1|Symbols:|NB-ARC domain-containing disease resistance protein|chr3:4857940-4861104 FORWARD LENGTH=1054	defense response; salicylic acid biosynthetic process; systemic acquired resistance	ADP binding; protein binding	extracellular region
				Glyma.05G007000	672089	673457	AT1G23710.1|Symbols:|Protein of unknown function (DUF1645)|chr1:8385363-8386250 FORWARD LENGTH=295	biological process; ethylene mediated signaling pathway; heat acclimation; intracellular signal transduction; respiratory burst involved in defense response; response to chitin; response to mechanical stimulus; response to wounding	molecular function	nucleus
				Glyma.05G007100	681717	687985	AT3G01500.2|Symbols:CA1|carbonic anhydrase 1|chr3:194853-197873 REVERSE LENGTH=347	MAPK cascade; carbon utilization; defense response, incompatible interaction; defense response to bacterium; defense response to fungus; defense response to fungus, incompatible interaction; detection of biotic stimulus; jasmonic acid mediated signaling pathway; negative regulation of defense response; pentose-phosphate shunt; photosynthesis, light reaction; protein targeting to membrane; regulat…	carbonate dehydratase activity; zinc ion binding	apoplast; chloroplast; chloroplast envelope; chloroplast stroma; chloroplast thylakoid membrane; membrane; stromule; thylakoid
				Glyma.05G007200	691425	697478	AT3G27925.1|Symbols:DEGP1, Deg1|DegP protease 1|chr3:10366659-10368864 REVERSE LENGTH=439	PSII associated light-harvesting complex II catabolic process; chlorophyll catabolic process; glucosinolate biosynthetic process; pentose-phosphate shunt; photosystem II repair; protein catabolic process; proteolysis	catalytic activity; serine-type endopeptidase activity; serine-type peptidase activity	chloroplast; chloroplast thylakoid; chloroplast thylakoid lumen; chloroplast thylakoid membrane; mitochondrion; nucleus; thylakoid; thylakoid lumen
LCC	ss715625956	17	12795804	Glyma.17G152300	12696012	12697117	AT4G18210.1|Symbols:ATPUP10, PUP10|purine permease 10|chr4:10076175-10077495 FORWARD LENGTH=390	nucleobase-containing compound transport; purine nucleobase transport; response to nematode	purine nucleobase transmembrane transporter activity	cytoplasm; membrane
				Glyma.17G152400	12704557	12706988	AT4G18210.1|Symbols:ATPUP10, PUP10|purine permease 10|chr4:10076175-10077495 FORWARD LENGTH=390	nucleobase-containing compound transport; purine nucleobase transport; response to nematode	purine nucleobase transmembrane transporter activity	cytoplasm; membrane
				Glyma.17G152500	12707834	12709243	AT1G32410.5|Symbols:|Vacuolar protein sorting 55 (VPS55) family protein|chr1:11694398-11695297 FORWARD LENGTH=140	transport	transporter activity	vacuole
				Glyma.17G152600	12715563	12717211	AT5G67150.1|Symbols:|HXXXD-type acyl-transferase family protein|chr5:26795880-26797226 REVERSE LENGTH=448	NA	transferase activity; transferase activity, transferring acyl groups other than amino-acyl groups	cytoplasm
				Glyma.17G152700	12736004	12742355	AT4G18030.1|Symbols:|S-adenosyl-L-methionine-dependent methyltransferases superfamily protein|chr4:10012850-10015267 REVERSE LENGTH=621	cell wall biogenesis; isopentenyl diphosphate biosynthetic process, mevalonate-independent pathway	methyltransferase activity	Golgi apparatus; endosome; plant-type cell wall; trans-Golgi network; vacuolar membrane
				Glyma.17G152800	12773838	12780785	AT4G18020.6|Symbols:APRR2|CheY-like two-component responsive regulator family protein|chr4:10003738-10006682 REVERSE LENGTH=535	circadian rhythm; cytokinin mediated signaling pathway; phosphorelay signal transduction system; regulation of transcription, DNA-dependent	phosphorelay response regulator activity; protein binding; sequence-specific DNA binding transcription factor activity	nucleus
				Glyma.17G152900	12796539	12801945	AT1G32400.3|Symbols:TOM2A|tobamovirus multiplication 2A|chr1:11689393-11690873 REVERSE LENGTH=280	viral replication complex formation and maintenance	protein binding	Golgi apparatus; extracellular region; integral to membrane; membrane; plasmodesma; vacuole
				Glyma.17G153000	12813875	12820263	AT4G18010.2|Symbols:IP5PII|myo-inositol polyphosphate 5-phosphatase 2|chr4:9991194-9994099 REVERSE LENGTH=613	abscisic acid mediated signaling pathway; defense response by callose deposition; hyperosmotic salinity response; inositol phosphate dephosphorylation; inositol trisphosphate metabolic process; phosphatidylinositol phosphorylation; response to abscisic acid stimulus; response to auxin stimulus; response to ethylene stimulus; response to jasmonic acid stimulus; response to water deprivation; respo…	inositol-polyphosphate 5-phosphatase activity	cytoplasm
				Glyma.17G153100	12821433	12821633	NA	NA	NA	NA
				Glyma.17G153200	12828582	12832514	AT2G35390.2|Symbols:|Phosphoribosyltransferase family protein|chr2:14895528-14897581 REVERSE LENGTH=403	cellular biosynthetic process; heme biosynthetic process; nucleoside metabolic process; nucleotide biosynthetic process; ribonucleoside monophosphate biosynthetic process	magnesium ion binding; ribose phosphate diphosphokinase activity	chloroplast
				Glyma.17G153300	12841610	12847583	AT1G32450.1|Symbols:NRT1.5|nitrate transporter 1.5|chr1:11715337-11719807 REVERSE LENGTH=614	auxin mediated signaling pathway; cellular modified amino acid biosynthetic process; cellular response to iron ion starvation; inorganic anion transport; iron ion transport; nitrate transport; oligopeptide transport; phenylpropanoid metabolic process; polyamine catabolic process; response to nitrate	nitrate transmembrane transporter activity; transporter activity	membrane; plasma membrane
				Glyma.17G153400	12874040	12880103	AT5G46570.1|Symbols:BSK2|BR-signaling kinase 2|chr5:18894687-18897198 FORWARD LENGTH=489	N-terminal protein myristoylation; brassinosteroid mediated signaling pathway; protein phosphorylation	ATP binding; kinase activity; protein kinase activity; transferase activity, transferring phosphorus-containing groups	plasma membrane
				Glyma.17G153500	12886698	12889718	NA	NA	NA	NA
				Glyma.17G153600	12888591	12888752	NA	NA	NA	NA
				Glyma.17G153700	12890793	12895345	AT2G35360.1|Symbols:|ubiquitin family protein|chr2:14889311-14890799 REVERSE LENGTH=225	NA	molecular function	nucleus
LCC	ss715637886	20	37805734	Glyma.20G137500	37707223	37711206	AT4G38830.1|Symbols:CRK26|cysteine-rich RLK (RECEPTOR-like protein kinase) 26|chr4:18122339-18124943 FORWARD LENGTH=665	cellular response to iron ion starvation; iron ion transport; nitrate transport; protein phosphorylation; response to nitrate	ATP binding; kinase activity; protein kinase activity; protein serine/threonine kinase activity; protein tyrosine kinase activity; transferase activity, transferring phosphorus-containing groups	extracellular region
				Glyma.20G137600	37713701	37713952	AT4G23250.1|Symbols:EMB1290, DUF26-21, RKC1, CRK17|kinases;protein kinases|chr4:12162004-12167026 REVERSE LENGTH=1035	embryo development ending in seed dormancy; protein autophosphorylation; protein phosphorylation	ATP binding; kinase activity; protein kinase activity; protein serine/threonine kinase activity; protein tyrosine kinase activity; transferase activity, transferring phosphorus-containing groups	extracellular region; plasma membrane
				Glyma.20G137700	37718908	37728897	AT4G21410.1|Symbols:CRK29|cysteine-rich RLK (RECEPTOR-like protein kinase) 29|chr4:11402463-11405025 REVERSE LENGTH=679	protein phosphorylation; response to abscisic acid stimulus	ATP binding; kinase activity; protein kinase activity; protein serine/threonine kinase activity; transferase activity, transferring phosphorus-containing groups	extracellular region; plasma membrane; vacuole
				Glyma.20G137800	37733444	37734150	AT4G11521.1|Symbols:|Receptor-like protein kinase-related family protein|chr4:6985622-6986419 FORWARD LENGTH=265	NA	NA	extracellular region
				Glyma.20G137900	37740651	37743826	AT4G21410.1|Symbols:CRK29|cysteine-rich RLK (RECEPTOR-like protein kinase) 29|chr4:11402463-11405025 REVERSE LENGTH=679	protein phosphorylation; response to abscisic acid stimulus	ATP binding; kinase activity; protein kinase activity; protein serine/threonine kinase activity; transferase activity, transferring phosphorus-containing groups	extracellular region; plasma membrane; vacuole
				Glyma.20G138000	37745552	37747323	AT4G38830.1|Symbols:CRK26|cysteine-rich RLK (RECEPTOR-like protein kinase) 26|chr4:18122339-18124943 FORWARD LENGTH=665	cellular response to iron ion starvation; iron ion transport; nitrate transport; protein phosphorylation; response to nitrate	ATP binding; kinase activity; protein kinase activity; protein serine/threonine kinase activity; protein tyrosine kinase activity; transferase activity, transferring phosphorus-containing groups	extracellular region
				Glyma.20G138100	37755781	37759559	AT4G21410.1|Symbols:CRK29|cysteine-rich RLK (RECEPTOR-like protein kinase) 29|chr4:11402463-11405025 REVERSE LENGTH=679	protein phosphorylation; response to abscisic acid stimulus	ATP binding; kinase activity; protein kinase activity; protein serine/threonine kinase activity; transferase activity, transferring phosphorus-containing groups	extracellular region; plasma membrane; vacuole
				Glyma.20G138200	37765405	37768696	AT4G23180.1|Symbols:CRK10, RLK4|cysteine-rich RLK (RECEPTOR-like protein kinase) 10|chr4:12138171-12140780 FORWARD LENGTH=669	cellular response to nitrogen starvation; protein phosphorylation	ATP binding; kinase activity; protein kinase activity; protein serine/threonine kinase activity; protein tyrosine kinase activity; transferase activity, transferring phosphorus-containing groups	plasma membrane
				Glyma.20G138300	37769967	37770543	NA	NA	NA	NA
				Glyma.20G138400	37775805	37779378	AT4G21410.1|Symbols:CRK29|cysteine-rich RLK (RECEPTOR-like protein kinase) 29|chr4:11402463-11405025 REVERSE LENGTH=679	protein phosphorylation; response to abscisic acid stimulus	ATP binding; kinase activity; protein kinase activity; protein serine/threonine kinase activity; transferase activity, transferring phosphorus-containing groups	extracellular region; plasma membrane; vacuole
				Glyma.20G138500	37787865	37791579	AT4G21410.1|Symbols:CRK29|cysteine-rich RLK (RECEPTOR-like protein kinase) 29|chr4:11402463-11405025 REVERSE LENGTH=679	protein phosphorylation; response to abscisic acid stimulus	ATP binding; kinase activity; protein kinase activity; protein serine/threonine kinase activity; transferase activity, transferring phosphorus-containing groups	extracellular region; plasma membrane; vacuole
				Glyma.20G138600	37794073	37797569	AT4G21410.1|Symbols:CRK29|cysteine-rich RLK (RECEPTOR-like protein kinase) 29|chr4:11402463-11405025 REVERSE LENGTH=679	protein phosphorylation; response to abscisic acid stimulus	ATP binding; kinase activity; protein kinase activity; protein serine/threonine kinase activity; transferase activity, transferring phosphorus-containing groups	extracellular region; plasma membrane; vacuole
				Glyma.20G138700	37805975	37811205	AT4G38830.1|Symbols:CRK26|cysteine-rich RLK (RECEPTOR-like protein kinase) 26|chr4:18122339-18124943 FORWARD LENGTH=665	cellular response to iron ion starvation; iron ion transport; nitrate transport; protein phosphorylation; response to nitrate	ATP binding; kinase activity; protein kinase activity; protein serine/threonine kinase activity; protein tyrosine kinase activity; transferase activity, transferring phosphorus-containing groups	extracellular region
				Glyma.20G138800	37811695	37815670	AT4G21410.1|Symbols:CRK29|cysteine-rich RLK (RECEPTOR-like protein kinase) 29|chr4:11402463-11405025 REVERSE LENGTH=679	protein phosphorylation; response to abscisic acid stimulus	ATP binding; kinase activity; protein kinase activity; protein serine/threonine kinase activity; transferase activity, transferring phosphorus-containing groups	extracellular region; plasma membrane; vacuole
				Glyma.20G138900	37822912	37826650	AT4G21410.1|Symbols:CRK29|cysteine-rich RLK (RECEPTOR-like protein kinase) 29|chr4:11402463-11405025 REVERSE LENGTH=679	protein phosphorylation; response to abscisic acid stimulus	ATP binding; kinase activity; protein kinase activity; protein serine/threonine kinase activity; transferase activity, transferring phosphorus-containing groups	extracellular region; plasma membrane; vacuole
				Glyma.20G139000	37828387	37833226	AT4G38830.1|Symbols:CRK26|cysteine-rich RLK (RECEPTOR-like protein kinase) 26|chr4:18122339-18124943 FORWARD LENGTH=665	cellular response to iron ion starvation; iron ion transport; nitrate transport; protein phosphorylation; response to nitrate	ATP binding; kinase activity; protein kinase activity; protein serine/threonine kinase activity; protein tyrosine kinase activity; transferase activity, transferring phosphorus-containing groups	extracellular region
				Glyma.20G139100	37838389	37841836	AT4G21410.1|Symbols:CRK29|cysteine-rich RLK (RECEPTOR-like protein kinase) 29|chr4:11402463-11405025 REVERSE LENGTH=679	protein phosphorylation; response to abscisic acid stimulus	ATP binding; kinase activity; protein kinase activity; protein serine/threonine kinase activity; transferase activity, transferring phosphorus-containing groups	extracellular region; plasma membrane; vacuole
				Glyma.20G139200	37844525	37848297	AT1G56140.1|Symbols:|Leucine-rich repeat transmembrane protein kinase|chr1:21001708-21007725 REVERSE LENGTH=1033	protein phosphorylation	ATP binding; protein kinase activity; protein serine/threonine kinase activity; protein tyrosine kinase activity; transferase activity, transferring phosphorus-containing groups	plasma membrane
				Glyma.20G139300	37848666	37852389	AT4G05200.1|Symbols:CRK25|cysteine-rich RLK (RECEPTOR-like protein kinase) 25|chr4:2679793-2682309 REVERSE LENGTH=675	cellular response to iron ion starvation; glucuronoxylan metabolic process; iron ion transport; nitrate transport; protein phosphorylation; response to nitrate; transition metal ion transport; xylan biosynthetic process	ATP binding; kinase activity; protein kinase activity; protein serine/threonine kinase activity; transferase activity, transferring phosphorus-containing groups	extracellular region
				Glyma.20G139400	37856542	37864327	AT4G05200.1|Symbols:CRK25|cysteine-rich RLK (RECEPTOR-like protein kinase) 25|chr4:2679793-2682309 REVERSE LENGTH=675	cellular response to iron ion starvation; glucuronoxylan metabolic process; iron ion transport; nitrate transport; protein phosphorylation; response to nitrate; transition metal ion transport; xylan biosynthetic process	ATP binding; kinase activity; protein kinase activity; protein serine/threonine kinase activity; transferase activity, transferring phosphorus-containing groups	extracellular region
				Glyma.20G139500	37867116	37871482	AT4G05200.1|Symbols:CRK25|cysteine-rich RLK (RECEPTOR-like protein kinase) 25|chr4:2679793-2682309 REVERSE LENGTH=675	cellular response to iron ion starvation; glucuronoxylan metabolic process; iron ion transport; nitrate transport; protein phosphorylation; response to nitrate; transition metal ion transport; xylan biosynthetic process	ATP binding; kinase activity; protein kinase activity; protein serine/threonine kinase activity; transferase activity, transferring phosphorus-containing groups	extracellular region
				Glyma.20G139600	37877117	37882334	AT1G61380.1|Symbols:SD1-29|S-domain-1 29|chr1:22646277-22649401 REVERSE LENGTH=805	protein autophosphorylation; protein phosphorylation; recognition of pollen	ATP binding; carbohydrate binding; kinase activity; protein kinase activity; protein serine/threonine kinase activity; transferase activity, transferring phosphorus-containing groups; ubiquitin protein ligase binding	plasma membrane
				Glyma.20G139700	37883560	37888245	AT4G05200.1|Symbols:CRK25|cysteine-rich RLK (RECEPTOR-like protein kinase) 25|chr4:2679793-2682309 REVERSE LENGTH=675	cellular response to iron ion starvation; glucuronoxylan metabolic process; iron ion transport; nitrate transport; protein phosphorylation; response to nitrate; transition metal ion transport; xylan biosynthetic process	ATP binding; kinase activity; protein kinase activity; protein serine/threonine kinase activity; transferase activity, transferring phosphorus-containing groups	extracellular region
				Glyma.20G139800	37889121	37892103	AT4G23180.1|Symbols:CRK10, RLK4|cysteine-rich RLK (RECEPTOR-like protein kinase) 10|chr4:12138171-12140780 FORWARD LENGTH=669	cellular response to nitrogen starvation; protein phosphorylation	ATP binding; kinase activity; protein kinase activity; protein serine/threonine kinase activity; protein tyrosine kinase activity; transferase activity, transferring phosphorus-containing groups	plasma membrane
				Glyma.20G139900	37895090	37899399	AT4G23180.1|Symbols:CRK10, RLK4|cysteine-rich RLK (RECEPTOR-like protein kinase) 10|chr4:12138171-12140780 FORWARD LENGTH=669	cellular response to nitrogen starvation; protein phosphorylation	ATP binding; kinase activity; protein kinase activity; protein serine/threonine kinase activity; protein tyrosine kinase activity; transferase activity, transferring phosphorus-containing groups	plasma membrane
				Glyma.20G140000	37900560	37902397	AT4G23170.1|Symbols:EP1, CRK9|receptor-like protein kinase-related family protein|chr4:12135205-12136002 FORWARD LENGTH=265	programmed cell death; response to salicylic acid stimulus	protein kinase activity	apoplast; extracellular region
				Glyma.20G140100	37902826	37906508	AT4G05200.1|Symbols:CRK25|cysteine-rich RLK (RECEPTOR-like protein kinase) 25|chr4:2679793-2682309 REVERSE LENGTH=675	cellular response to iron ion starvation; glucuronoxylan metabolic process; iron ion transport; nitrate transport; protein phosphorylation; response to nitrate; transition metal ion transport; xylan biosynthetic process	ATP binding; kinase activity; protein kinase activity; protein serine/threonine kinase activity; transferase activity, transferring phosphorus-containing groups	extracellular region
LNaK	ss715599627	8	14784692	Glyma.08G183000	14685924	14687839	AT1G25275.3|Symbols:|unknown protein; FUNCTIONS IN: molecular_function unknown; INVOLVED IN: response to karrikin; LOCATED IN: endomembrane system; EXPRESSED IN: 23 plant structures; EXPRESSED DURING: 13 growth stages; Has 35333 Blast hits to 34131 proteins in 2444 species: Archae - 798; Bacteria - 22429; Metazoa - 974; Fungi - 991; Plants - 531; Viruses - 0; Other Eukaryotes - 9610 (source: NCBI…	regulation of defense response; response to karrikin; systemic acquired resistance	molecular function	extracellular region
				Glyma.08G183100	14693692	14697939	AT1G25280.1|Symbols:AtTLP10, TLP10|tubby like protein 10|chr1:8864961-8866608 FORWARD LENGTH=445	ER to Golgi vesicle-mediated transport; amino acid import; regulation of anion channel activity; regulation of transcription, DNA-dependent; response to fungus	phosphoric diester hydrolase activity; sequence-specific DNA binding transcription factor activity	cytosol; nucleus; plasma membrane; plastid
				Glyma.08G183200	14693873	14694841	NA	NA	NA	NA
				Glyma.08G183300	14707660	14708759	AT1G18740.1|Symbols:|Protein of unknown function (DUF793)|chr1:6464125-6465273 FORWARD LENGTH=382	biological process; positive regulation of flavonoid biosynthetic process; protein targeting to membrane; regulation of plant-type hypersensitive response; response to chitin; response to mechanical stimulus; response to wounding	molecular function	chloroplast
				Glyma.08G183400	14710312	14717042	AT1G09980.1|Symbols:|Putative serine esterase family protein|chr1:3256541-3260866 REVERSE LENGTH=802	biological process	NA	NA
				Glyma.08G183500	14724384	14726579	AT5G13170.1|Symbols:SAG29, SWEET15, AtSWEET15|senescence-associated gene 29|chr5:4181331-4183171 REVERSE LENGTH=292	cellular response to abscisic acid stimulus; cellular response to osmotic stress; cellular response to salicylic acid stimulus; leaf senescence; sucrose transport	sucrose transmembrane transporter activity; sugar transmembrane transporter activity	integral to membrane; integral to plasma membrane; membrane; plasma membrane
				Glyma.08G183600	14734013	14736137	AT5G44080.1|Symbols:|Basic-leucine zipper (bZIP) transcription factor family protein|chr5:17738787-17739734 REVERSE LENGTH=315	endoplasmic reticulum unfolded protein response; regulation of transcription, DNA-dependent; response to xenobiotic stimulus	protein dimerization activity; sequence-specific DNA binding; sequence-specific DNA binding transcription factor activity	nucleus
				Glyma.08G183700	14738283	14742033	AT1G15190.1|Symbols:|Fasciclin-like arabinogalactan family protein|chr1:5227275-5228021 FORWARD LENGTH=248	NA	molecular function	NA
				Glyma.08G183800	14744295	14744525	NA	NA	NA	NA
				Glyma.08G183900	14745705	14748018	AT4G14110.1|Symbols:COP9, CSN8, FUS7, EMB143|COP9 signalosome, subunit CSN8|chr4:8133049-8134867 REVERSE LENGTH=197	cullin deneddylation; photomorphogenesis; protein deneddylation; protein targeting to mitochondrion; response to jasmonic acid stimulus; response to light stimulus; signalosome assembly	metalloendopeptidase activity; protein binding	nucleus; signalosome
				Glyma.08G184000	14749219	14752814	AT2G01080.1|Symbols:|Late embryogenesis abundant (LEA) hydroxyproline-rich glycoprotein family|chr2:78038-79176 FORWARD LENGTH=231	biological process	molecular function	plasma membrane
				Glyma.08G184100	14758121	14762124	AT1G15200.1|Symbols:|protein-protein interaction regulator family protein|chr1:5228477-5231017 REVERSE LENGTH=423	biological process	molecular function	nucleus
				Glyma.08G184200	14764831	14781649	AT4G22970.1|Symbols:RSW4, AESP, ESP|homolog of separase|chr4:12033703-12043572 REVERSE LENGTH=2180	DNA endoreduplication; DNA metabolic process; DNA recombination; RNA processing; cell division; chromatin organization; chromatin silencing; chromatin silencing by small RNA; chromosome organization; chromosome separation; cotyledon development; cytokinesis by cell plate formation; double-strand break repair; embryo development ending in seed dormancy; embryonic pattern specification; endosperm d…	peptidase activity	nucleus
				Glyma.08G184300	14784345	14786953	AT1G25260.1|Symbols:|Ribosomal protein L10 family protein|chr1:8854163-8855766 REVERSE LENGTH=235	RNA methylation; ribosome biogenesis; translation	structural constituent of ribosome	cytosol; cytosolic ribosome; intracellular; nucleus; ribosome
				Glyma.08G184400	14789659	14793553	AT2G01070.1|Symbols:|Lung seven transmembrane receptor family protein|chr2:75596-77625 FORWARD LENGTH=496	acetyl-CoA metabolic process; biological process; brassinosteroid biosynthetic process; sterol biosynthetic process	molecular function	Golgi apparatus; integral to membrane; plasma membrane
				Glyma.08G184500	14795139	14797608	AT4G17570.1|Symbols:GATA26|GATA transcription factor 26|chr4:9784329-9786974 REVERSE LENGTH=510	regulation of transcription, DNA-dependent	sequence-specific DNA binding; sequence-specific DNA binding transcription factor activity; zinc ion binding	nucleus
				Glyma.08G184600	14804903	14809000	AT5G23570.1|Symbols:SGS3, ATSGS3|XS domain-containing protein / XS zinc finger domain-containing protein-related|chr5:7943621-7945874 FORWARD LENGTH=625	defense response to virus; production of miRNAs involved in gene silencing by miRNA; production of ta-siRNAs involved in RNA interference; vegetative phase change; virus induced gene silencing; wax biosynthetic process	NA	cytoplasm; cytosol; endoplasmic reticulum
				Glyma.08G184700	14810902	14819701	AT5G24750.1|Symbols:|UDP-Glycosyltransferase superfamily protein|chr5:8490821-8494536 REVERSE LENGTH=520	metabolic process	transferase activity, transferring hexosyl groups	cytoplasm
				Glyma.08G184800	14819705	14820615	AT2G02850.1|Symbols:ARPN|plantacyanin|chr2:826630-827720 REVERSE LENGTH=129	anther development; embryo development ending in seed dormancy; lipid storage; meristem structural organization; photomorphogenesis; pollination; protein ubiquitination; regulation of flower development; response to abscisic acid stimulus; response to freezing; seed dormancy process; seed germination; sugar mediated signaling pathway; vegetative to reproductive phase transition of meristem	copper ion binding; electron carrier activity	apoplast; plant extracellular matrix; plasma membrane
				Glyma.08G184900	14825250	14830230	AT1G33270.1|Symbols:|Acyl transferase/acyl hydrolase/lysophospholipase superfamily protein|chr1:12068324-12070157 REVERSE LENGTH=369	lipid metabolic process	NA	plasma membrane
				Glyma.08G185000	14834911	14838273	AT3G26070.1|Symbols:|Plastid-lipid associated protein PAP / fibrillin family protein|chr3:9526904-9528199 FORWARD LENGTH=242	biological process	structural molecule activity	chloroplast; chloroplast thylakoid; chloroplast thylakoid membrane; plastoglobule
				Glyma.08G185100	14845539	14850346	AT1G10790.1|Symbols:|BEST Arabidopsis thaliana protein match is: hydroxyproline-rich glycoprotein family protein (TAIR:AT3G56590.2); Has 78 Blast hits to 78 proteins in 11 species: Archae - 0; Bacteria - 0; Metazoa - 0; Fungi - 0; Plants - 78; Viruses - 0; Other Eukaryotes - 0 (source: NCBI BLink).|chr1:3596360-3597847 FORWARD LENGTH=336	biological process	molecular function	cellular component
				Glyma.08G185200	14851649	14854541	AT1G20870.1|Symbols:|HSP20-like chaperones superfamily protein|chr1:7259287-7260775 REVERSE LENGTH=463	response to heat; response to high light intensity; response to hydrogen peroxide	NA	cellular component
				Glyma.08G185300	14855168	14859564	AT1G25290.2|Symbols:RBL10|RHOMBOID-like protein 10|chr1:8867157-8868945 FORWARD LENGTH=336	proteolysis	serine-type endopeptidase activity	chloroplast membrane; plasma membrane
				Glyma.08G185400	14860102	14861818	AT1G68180.1|Symbols:|RING/U-box superfamily protein|chr1:25554816-25555562 FORWARD LENGTH=248	NA	zinc ion binding	nucleus
				Glyma.08G185500	14864549	14867995	AT5G24690.1|Symbols:|Protein of unknown function (DUF3411)|chr5:8455783-8458513 REVERSE LENGTH=521	biological process	NA	chloroplast; chloroplast envelope; chloroplast inner membrane; mitochondrion; plastid
				Glyma.08G185600	14868248	14869420	AT3G06470.1|Symbols:|GNS1/SUR4 membrane protein family|chr3:1984206-1985042 FORWARD LENGTH=278	biological process; sphingoid biosynthetic process; sterol biosynthetic process	molecular function	integral to membrane
				Glyma.08G185700	14880192	14891050	AT1G71240.2|Symbols:|Plant protein of unknown function (DUF639)|chr1:26855489-26859599 FORWARD LENGTH=823	biological process	molecular function	mitochondrion
LNaK	ss715611231	11	847393	Glyma.11G010600	743059	745712	AT2G27330.1|Symbols:|RNA-binding (RRM/RBD/RNP motifs) family protein|chr2:11695350-11696563 REVERSE LENGTH=116	biological process	nucleic acid binding; nucleotide binding	nucleus
				Glyma.11G010700	748685	755558	AT2G31870.1|Symbols:TEJ|Poly (ADP-ribose) glycohydrolase (PARG)|chr2:13549999-13553756 REVERSE LENGTH=548	carbohydrate metabolic process; defense response to fungus; response to osmotic stress; response to oxidative stress; response to water deprivation; stomatal closure	poly(ADP-ribose) glycohydrolase activity	nucleus
				Glyma.11G010800	760054	766199	AT5G03415.1|Symbols:DPB, ATDPB|Transcription factor DP|chr5:842842-845200 FORWARD LENGTH=385	DNA endoreduplication; G1/S transition of mitotic cell cycle; regulation of cell division; regulation of transcription, DNA-dependent; trichome morphogenesis	protein binding; protein heterodimerization activity; sequence-specific DNA binding transcription factor activity	cytoplasm; nucleus; transcription factor complex
				Glyma.11G010900	766247	775398	AT4G39160.1|Symbols:|Homeodomain-like superfamily protein|chr4:18236828-18239744 FORWARD LENGTH=601	NA	DNA binding; sequence-specific DNA binding transcription factor activity	nucleus
				Glyma.11G011000	776964	779638	AT3G04500.1|Symbols:|RNA-binding (RRM/RBD/RNP motifs) family protein|chr3:1212065-1213795 REVERSE LENGTH=245	biological process	RNA binding; nucleic acid binding; nucleotide binding	NA
				Glyma.11G011100	779409	785142	NA	NA	NA	NA
				Glyma.11G011200	783880	786948	AT3G03100.1|Symbols:|NADH:ubiquinone oxidoreductase, 17.2kDa subunit|chr3:705564-707578 REVERSE LENGTH=159	photorespiration; proteasome core complex assembly; response to misfolded protein; ubiquitin-dependent protein catabolic process	NADH dehydrogenase (ubiquinone) activity; cobalt ion binding; electron carrier activity; oxidoreductase activity	membrane; mitochondrial respiratory chain complex I; mitochondrion
				Glyma.11G011300	788130	793111	AT3G16090.1|Symbols:|RING/U-box superfamily protein|chr3:5456513-5458694 FORWARD LENGTH=492	ER-associated protein catabolic process; spermidine biosynthetic process	zinc ion binding	NA
				Glyma.11G011400	794438	798273	AT2G03780.1|Symbols:|Translin family protein|chr2:1152716-1154285 REVERSE LENGTH=287	biological process	DNA binding; sequence-specific DNA binding	chloroplast
				Glyma.11G011500	802453	804663	AT5G13930.1|Symbols:CHS, TT4, ATCHS|Chalcone and stilbene synthase family protein|chr5:4488762-4490035 FORWARD LENGTH=395	anthocyanin-containing compound biosynthetic process; auxin polar transport; biosynthetic process; chalcone biosynthetic process; flavonoid biosynthetic process; metabolic process; regulation of anthocyanin biosynthetic process; response to UV; response to UV-B; response to auxin stimulus; response to gravity; response to jasmonic acid stimulus; response to oxidative stress; response to sucrose s…	catalytic activity; naringenin-chalcone synthase activity; protein binding; transferase activity, transferring acyl groups; transferase activity, transferring acyl groups other than amino-acyl groups	cytoplasm; endoplasmic reticulum; nucleus; plant-type vacuole membrane
				Glyma.11G011600	807156	811321	AT1G52640.1|Symbols:|Pentatricopeptide repeat (PPR) superfamily protein|chr1:19608857-19610428 REVERSE LENGTH=523	biological process	NA	mitochondrion
				Glyma.11G011700	813033	826221	AT5G17020.1|Symbols:XPO1A, ATCRM1, ATXPO1, XPO1, HIT2|exportin 1A|chr5:5594904-5602467 FORWARD LENGTH=1075	cytokinesis by cell plate formation; cytoskeleton organization; embryo sac development; embryo sac egg cell differentiation; gluconeogenesis; intracellular protein transport; karyogamy; nucleotide biosynthetic process; pollen development; pollen germination; pollen tube growth; proteasomal protein catabolic process; protein export from nucleus; protein import into nucleus, docking	protein binding; protein transporter activity; receptor activity	cytoplasm; cytosol; nuclear pore; nucleus
				Glyma.11G011800	827841	831466	AT3G03120.1|Symbols:ATARFB1C, ARFB1C|ADP-ribosylation factor B1C|chr3:717345-718914 FORWARD LENGTH=192	N-terminal protein myristoylation; small GTPase mediated signal transduction	GTP binding	Golgi apparatus; intracellular
				Glyma.11G011900	832627	835421	AT5G43950.1|Symbols:|Plant protein of unknown function (DUF946)|chr5:17686707-17688623 REVERSE LENGTH=566	biological process	molecular function	cellular component
				Glyma.11G012000	836990	853755	AT1G54130.1|Symbols:RSH3, AT-RSH3, ATRSH3|RELA/SPOT homolog 3|chr1:20211177-20213761 FORWARD LENGTH=715	guanosine tetraphosphate metabolic process	GTP diphosphokinase activity; catalytic activity; metal ion binding; phosphoric diester hydrolase activity	chloroplast
				Glyma.11G012100	854959	860282	AT2G43190.1|Symbols:|ribonuclease P family protein|chr2:17956220-17957833 FORWARD LENGTH=296	RNA processing; mitotic cell cycle; positive regulation of cellular process; rRNA processing; response to xenobiotic stimulus	RNA binding; ribonuclease P activity; ribonuclease activity	nucleolar ribonuclease P complex; nucleus; ribonuclease MRP complex; ribonuclease P complex
				Glyma.11G012200	860929	866110	AT1G20920.1|Symbols:|P-loop containing nucleoside triphosphate hydrolases superfamily protein|chr1:7285342-7288842 FORWARD LENGTH=1166	NA	ATP-dependent helicase activity; ATP binding; helicase activity; nucleic acid binding	nucleus
				Glyma.11G012300	867435	871095	AT3G03140.1|Symbols:|Tudor/PWWP/MBT superfamily protein|chr3:724348-727093 FORWARD LENGTH=769	biological process	molecular function	nucleus; plasmodesma
				Glyma.11G012400	873801	876507	AT4G33270.1|Symbols:CDC20.1|Transducin family protein / WD-40 repeat family protein|chr4:16044545-16046590 REVERSE LENGTH=457	signal transduction	protein binding; signal transducer activity	heterotrimeric G-protein complex; mitotic checkpoint complex; nucleus
				Glyma.11G012500	880713	886768	AT1G28060.1|Symbols:|Pre-mRNA-splicing factor 3|chr1:9779167-9782486 FORWARD LENGTH=786	biological process	molecular function	nucleus
				Glyma.11G012600	882236	882562	NA	NA	NA	NA
				Glyma.11G012700	886911	889621	AT5G17170.1|Symbols:ENH1|rubredoxin family protein|chr5:5649335-5650975 FORWARD LENGTH=271	pentose-phosphate shunt; photosystem II assembly; plastid organization; rRNA processing; response to blue light; response to far red light; response to red light	metal ion binding	chloroplast; chloroplast envelope; chloroplast thylakoid; chloroplast thylakoid membrane
				Glyma.11G012800	890975	896344	AT1G33250.1|Symbols:|Protein of unknown function (DUF604)|chr1:12057524-12059346 REVERSE LENGTH=548	NA	transferase activity, transferring glycosyl groups	Golgi apparatus
				Glyma.11G012900	896837	897540	AT5G33340.1|Symbols:CDR1|Eukaryotic aspartyl protease family protein|chr5:12594474-12595787 FORWARD LENGTH=437	defense response to bacterium; proteolysis; regulation of hydrogen peroxide metabolic process; regulation of salicylic acid metabolic process	aspartic-type endopeptidase activity	apoplast; extracellular region
				Glyma.11G013000	903203	904335	AT5G33340.1|Symbols:CDR1|Eukaryotic aspartyl protease family protein|chr5:12594474-12595787 FORWARD LENGTH=437	defense response to bacterium; proteolysis; regulation of hydrogen peroxide metabolic process; regulation of salicylic acid metabolic process	aspartic-type endopeptidase activity	apoplast; extracellular region
				Glyma.11G013100	912776	914068	AT5G33340.1|Symbols:CDR1|Eukaryotic aspartyl protease family protein|chr5:12594474-12595787 FORWARD LENGTH=437	defense response to bacterium; proteolysis; regulation of hydrogen peroxide metabolic process; regulation of salicylic acid metabolic process	aspartic-type endopeptidase activity	apoplast; extracellular region
				Glyma.11G013200	916689	922046	AT3G03150.1|Symbols:|unknown protein; FUNCTIONS IN: molecular_function unknown; INVOLVED IN: biological_process unknown; LOCATED IN: mitochondrion; EXPRESSED IN: 22 plant structures; EXPRESSED DURING: 13 growth stages; BEST Arabidopsis thaliana protein match is: unknown protein (TAIR:AT5G17165.1); Has 39 Blast hits to 39 proteins in 11 species: Archae - 0; Bacteria - 0; Metazoa - 0; Fungi - 0; Pl…	biological process	molecular function	NA
				Glyma.11G013300	925589	929034	AT2G40935.1|Symbols:|PLAC8 family protein|chr2:17083199-17084216 FORWARD LENGTH=190	biological process; phosphatidylinositol biosynthetic process	molecular function	plasma membrane
				Glyma.11G013400	929453	931127	AT1G71420.1|Symbols:|Tetratricopeptide repeat (TPR)-like superfamily protein|chr1:26917822-26920059 REVERSE LENGTH=745	biological process	molecular function	mitochondrion
				Glyma.11G013500	930221	931641	AT1G71420.1|Symbols:|Tetratricopeptide repeat (TPR)-like superfamily protein|chr1:26917822-26920059 REVERSE LENGTH=745	biological process	molecular function	mitochondrion
				Glyma.11G013600	931876	934501	AT5G42310.1|Symbols:|Pentatricopeptide repeat (PPR-like) superfamily protein|chr5:16915860-16918238 FORWARD LENGTH=709	NA	NA	chloroplast; mitochondrion
LNaK	ss715619801	14	6769526	Glyma.14G078800	6696629	6704290	AT3G13690.1|Symbols:|Protein kinase protein with adenine nucleotide alpha hydrolases-like domain|chr3:4486920-4490011 FORWARD LENGTH=753	protein autophosphorylation; protein phosphorylation	ATP binding; kinase activity; protein kinase activity; protein serine/threonine kinase activity; protein tyrosine kinase activity; transferase activity, transferring phosphorus-containing groups	plasma membrane
				Glyma.14G078900	6708124	6714523	AT2G26490.1|Symbols:|Transducin/WD40 repeat-like superfamily protein|chr2:11268035-11269432 FORWARD LENGTH=465	biological process; cellular membrane fusion	nucleotide binding	cytoplasm; heterotrimeric G-protein complex
				Glyma.14G079000	6727339	6731852	AT5G42630.1|Symbols:KAN4, ATS|Homeodomain-like superfamily protein|chr5:17073997-17075747 REVERSE LENGTH=276	integument development; ovule development; regulation of transcription, DNA-dependent	DNA binding; sequence-specific DNA binding transcription factor activity; transcription regulatory region DNA binding	cell wall; nucleus
				Glyma.14G079100	6762702	6766585	AT4G33280.1|Symbols:|AP2/B3-like transcriptional factor family protein|chr4:16047357-16049310 REVERSE LENGTH=337	regulation of transcription, DNA-dependent	DNA binding; sequence-specific DNA binding transcription factor activity	nucleus; vacuole
				Glyma.14G079200	6774233	6778714	AT3G18990.1|Symbols:VRN1, REM39|AP2/B3-like transcriptional factor family protein|chr3:6549077-6551568 REVERSE LENGTH=341	regulation of flower development; regulation of transcription, DNA-dependent; vernalization response	DNA binding	nucleoplasm; nucleus
				Glyma.14G079300	6781872	6784098	AT1G47310.1|Symbols:|unknown protein; FUNCTIONS IN: molecular_function unknown; INVOLVED IN: biological_process unknown; LOCATED IN: endomembrane system; EXPRESSED IN: 24 plant structures; EXPRESSED DURING: 13 growth stages; Has 45 Blast hits to 45 proteins in 11 species: Archae - 0; Bacteria - 0; Metazoa - 0; Fungi - 0; Plants - 45; Viruses - 0; Other Eukaryotes - 0 (source: NCBI BLink).|chr1:17…	biological process	molecular function	chloroplast
				Glyma.14G079400	6821593	6827880	AT2G26510.1|Symbols:PDE135|Xanthine/uracil permease family protein|chr2:11274118-11277464 FORWARD LENGTH=551	transmembrane transport; transport	transmembrane transporter activity; transporter activity	chloroplast; membrane; plasma membrane; plasmodesma
				Glyma.14G079500	6833510	6837911	AT4G33300.2|Symbols:ADR1-L1|ADR1-like 1|chr4:16051162-16054005 REVERSE LENGTH=816	defense response; defense response to bacterium; negative regulation of defense response; positive regulation of flavonoid biosynthetic process; protein targeting to membrane; regulation of plant-type hypersensitive response	ADP binding	apoplast
				Glyma.14G079600	6840886	6844586	AT4G33300.2|Symbols:ADR1-L1|ADR1-like 1|chr4:16051162-16054005 REVERSE LENGTH=816	defense response; defense response to bacterium; negative regulation of defense response; positive regulation of flavonoid biosynthetic process; protein targeting to membrane; regulation of plant-type hypersensitive response	ADP binding	apoplast
				Glyma.14G079700	6854942	6858201	AT1G47720.1|Symbols:OSB1|Primosome PriB/single-strand DNA-binding|chr1:17561514-17562859 REVERSE LENGTH=261	mitochondrial genome maintenance; negative regulation of DNA recombination; positive regulation of transcription, DNA-dependent; post-translational protein modification; regulation of transcription, DNA-dependent	single-stranded DNA binding	apoplast; chloroplast; mitochondrion
				Glyma.14G079800	6862145	6864792	AT3G13340.2|Symbols:|Transducin/WD40 repeat-like superfamily protein|chr3:4332370-4334603 FORWARD LENGTH=447	biological process; nuclear-transcribed mRNA catabolic process	molecular function	CUL4-RING ubiquitin ligase complex; cytoplasm; heterotrimeric G-protein complex
LNaK	ss715623798	16	24962131	Glyma.16G112200	24896667	24897896	AT1G20823.1|Symbols:|RING/U-box superfamily protein|chr1:7238880-7239473 FORWARD LENGTH=197	response to chitin	zinc ion binding	chloroplast
				Glyma.16G112300	24949192	24951632	AT5G65960.1|Symbols:|GTP binding|chr5:26385413-26387197 FORWARD LENGTH=393	small GTPase mediated signal transduction	GTP binding	intracellular; nucleus
				Glyma.16G112400	24958543	24958806	NA	NA	NA	NA
				Glyma.16G112500	25001826	25006710	AT3G51490.2|Symbols:TMT3|tonoplast monosaccharide transporter3|chr3:19105018-19107562 REVERSE LENGTH=737	transmembrane transport; transport	carbohydrate transmembrane transporter activity; nucleoside transmembrane transporter activity; substrate-specific transmembrane transporter activity; sugar:hydrogen symporter activity; transmembrane transporter activity; transporter activity	integral to membrane; membrane; plant-type vacuole membrane
				Glyma.16G112600	25015407	25020098	AT4G35470.1|Symbols:PIRL4|plant intracellular ras group-related LRR 4|chr4:16846531-16848448 FORWARD LENGTH=549	biological process; gibberellic acid mediated signaling pathway; seed dormancy process	NA	nucleus; plasma membrane
				Glyma.16G112700	25029358	25029696	AT4G02210.2|Symbols:|unknown protein; FUNCTIONS IN: molecular_function unknown; INVOLVED IN: biological_process unknown; LOCATED IN: cellular_component unknown; EXPRESSED IN: 22 plant structures; EXPRESSED DURING: 13 growth stages; BEST Arabidopsis thaliana protein match is: unknown protein (TAIR:AT2G24960.2).|chr4:974320-975917 REVERSE LENGTH=439	biological process	molecular function	nucleus
				Glyma.16G112800	25033921	25041652	AT2G34750.1|Symbols:|RNA polymerase I specific transcription initiation factor RRN3 protein|chr2:14660449-14663792 REVERSE LENGTH=613	biological process; transcription from RNA polymerase I promoter	NA	nucleus
				Glyma.16G112900	25064625	25072914	AT5G65950.1|Symbols:|FUNCTIONS IN: molecular_function unknown; INVOLVED IN: biological_process unknown; LOCATED IN: cellular_component unknown; EXPRESSED IN: 25 plant structures; EXPRESSED DURING: 15 growth stages; CONTAINS InterPro DOMAIN/s: Protein of unknown function DUF1683, C-terminal (InterPro:IPR012880), Foie gras liver health family 1 (InterPro:IPR021773); Has 30201 Blast hits to 17322 pr…	Golgi vesicle transport; biological process; cellulose biosynthetic process; protein glycosylation	molecular function	nucleus
