# Supplementary material for: Deciphering the genetic basis of salinity tolerance in a diverse panel of cultivated and wild soybean accessions by genome-wide association mapping
Source: Theor Appl Genet. 2024 Sep 28;137(10):238. doi: 10.1007/s00122-024-04752-4 (PMC11438739; doi:10.1007/s00122-024-04752-4)
Supplement: Supplementary file 4 — Supplementary file4 (XLSX 44 KB) [file 122_2024_4752_MOESM4_ESM.xlsx]

## Sheet: BP
Table S5. List of enriched GO categories for identified candidate genes.
GO-ID	corr p-value	Description	Genes in test set
Plant Regulation Processes
GO:0002682	0.0023047	regulation of immune system process	2|MKK3|ATMKK3|MKS1
GO:0002684	0.00059718	positive regulation of immune system process	2|MKK3|ATMKK3|MKS1
GO:0006808	3.2414e-06	regulation of nitrogen utilization	RGA2|PLDEPSILON|PLDALPHA4|GAI
GO:0007063	0.020062	regulation of sister chromatid cohesion	AESP
GO:0009914	9.1937e-05	hormone transport	ATCHS|ROL1|TT4|RHM1|ATRHM1|CHS
GO:0009934	0.002818	regulation of meristem structural organization	BRU1|MGO3|TSK
GO:0009937	0.017196	regulation of gibberellic acid mediated signaling pathway	RGA2|GAI
GO:0009938	0.0081804	negative regulation of gibberellic acid mediated signaling pathway	RGA2|GAI
GO:0009962	0.0018611	regulation of flavonoid biosynthetic process	ATCHS|TT4|CHS
GO:0010029	0.00010595	regulation of seed germination	RGA2|HSI2-L1|HSL1|VAL2|GAI
GO:0010608	0.019317	posttranscriptional regulation of gene expression	SGS3|ISE2|ATSGS3|PDE317|EMB25
GO:0016441	0.0087722	posttranscriptional gene silencing	SGS3|ISE2|ATSGS3|PDE317|EMB25
GO:0022603	0.011515	regulation of anatomical structure morphogenesis	BRU1|MGO3|TSK
GO:0031349	0.00092842	positive regulation of defense response	2|MKK3|ATMKK3|MKS1
GO:0031537	0.0018611	regulation of anthocyanin metabolic process	ATCHS|TT4|CHS
GO:0031540	0.0007377	regulation of anthocyanin biosynthetic process	ATCHS|TT4|CHS
GO:0032535	3.0518e-06	regulation of cellular component size	NTR1|ATCRM1|BST1|XPO1|MRH3|XPO1A|ATEXPB3|ACT7|PLDEPSILON|EXPB3|DER4|PLDALPHA4|ATXPO1|AESP
GO:0032535	3.0518e-06	regulation of cellular component size	NTR1|ATCRM1|BST1|XPO1|MRH3|XPO1A|ATEXPB3|ACT7|PLDEPSILON|EXPB3|DER4|PLDALPHA4|ATXPO1|AESP
GO:0032922	0.035923	circadian regulation of gene expression	LIP1
GO:0040014	0.020062	regulation of multicellular organism growth	STA1
GO:0040029	0.0007271	regulation of gene expression, epigenetic	SGS3|DRM2|ISE2|ATSGS3|PDE317|DMT7|EMB25|BETA
GO:0043069	0.015014	negative regulation of programmed cell death	ATRBOHD|RBOHD
GO:0043455	0.0089701	regulation of secondary metabolic process	ATCHS|TT4|CHS
GO:0045786	4.7563e-06	negative regulation of cell cycle	ICN6|ICK5|ICK6|KRP3|KRP7
GO:0045876	0.020062	positive regulation of sister chromatid cohesion	AESP
GO:0048523	4.8879e-06	negative regulation of cellular process	ICN6|RGA2|OSB1|ATRBOHD|ICK5|ICK6|KRP3|RBOHD|KRP7|GAI|LUH|BETA
GO:0048583	0.010534	regulation of response to stimulus	RGA2|2|MKK3|ATMKK3|MKS1|GAI
GO:0050789	1.2494e-10	regulation of biological process	ATS|HSI2-L1|DMT7|CHS|CDC20.1|HSL1|CA1|SCL18|CLE26|RRTF1|ISE2|STA1|ATDPB|ETC1|AESP|RGA2|SNL4|ATGR1|KRP3|ATTLP10|ATIDD7|EMB25|KRP7|TSK|GAI|ATMYB21|2|SGS3|DRM2|MYB21|CYCP2;1|WRKY33|TT4|OSB1|DPB|ATMKK3|UNE10|LIP1|ATMYB3|ATCHS|NTR1|MKK3|ICK5|ICK6|ATWRKY33|PDE317|COL2|BRU1|PLDEPSILON|ATAPRL5|PLDALPHA4|ATBZIP42|LUH|CDR1|KAN4|ICN6|ATGDU2|ATRBOHD|BETA|RAP2.11|ATSGS3|MKS1|VAL2|RBOHD|MGO3|LAS
GO:0051174	0.00015316	regulation of phosphorus metabolic process	ICN6|ICK5|ICK6|KRP3|KRP7
GO:0051240	0.00034393	positive regulation of multicellular organismal process	HSI2-L1|HSL1|VAL2
GO:0051726	0.00051323	regulation of cell cycle	ICN6|CYCP2;1|ICK5|ICK6|KRP3|KRP7|AESP
GO:0065009	0.006315	regulation of molecular function	ICN6|ICK5|STA1|ICK6|KRP3|KRP7
Response to Stress
GO:0006995	0.0081804	cellular response to nitrogen starvation	PLDEPSILON|PLDALPHA4
GO:0009409	0.0021138	response to cold	CA1|EMB2770|REM39|RCI3A|WRKY33|STA1|VRN1|ATWRKY33|RCI3
GO:0009611	5.5151e-05	response to wounding	ATCHS|DDE2|ATPERK1|TT4|AOS|CYP74A|ACT7|ATMYB3|CHS
GO:0009628	9.4282e-15	response to abiotic stimulus	ATCHS|ATCBL10|REM39|ATS1P|ATSBT6.1|CSN8|RCI3A|GS2|ATWRKY33|COP9|EMB143|F3'H|PIP2B|CHS|LTP4|CA1|S1P|EMB2770|GT72B1|STA1|GLX2-3|ACT7|PLDEPSILON|RCI3|PLDALPHA4|PIP2;2|UGT72B1|RGA2|CBL10|ATRBOHD|ATGR1|GLN2|ATGSL1|SCABP8|GAI|NQR|FUS7|WRKY33|TT4|ETHE1|VRN1|TT6|RBOHD|F3H|LIP1|GLY3|ATMYB3
GO:0009651	5.1733e-10	response to salt stress	RGA2|ATCBL10|CBL10|ATS1P|ATSBT6.1|RCI3A|GS2|ATWRKY33|GLN2|ATGSL1|SCABP8|GAI|NQR|S1P|WRKY33|ETHE1|GT72B1|GLX2-3|RCI3|GLY3|ATMYB3|UGT72B1
GO:0009682	0.011273	induced systemic resistance	MKK3|ATMKK3
GO:0009719	7.3964e-07	response to endogenous stimulus	ATCHS|MKK3|ROL1|CSN8|BSK2|COP9|CYP74A|EMB143|ATSERK1|CHS|LTP4|IP5PII|DDE2|ACT7|RHM1|ATRHM1|RGA2|ESP|AOS|GAI|ATMYB21|FUS7|MYB21|SERK1|TT4|ATMKK3|ATMYB3
GO:0009753	1.0777e-12	response to jasmonic acid stimulus	ATCHS|RGA2|MKK3|ESP|CSN8|AOS|COP9|CYP74A|EMB143|GAI|CHS|ATMYB21|DDE2|FUS7|MYB21|TT4|ATMKK3|ATMYB3
GO:0010048	0.015014	vernalization response	REM39|VRN1
GO:0010224	3.028e-05	response to UV-B	ATCHS|TT4|TT6|F3H|F3'H|CHS
GO:0042221	6.7498e-12	response to chemical stimulus	CSN8|RCI3A|EMB143|PIP2B|LOH2|CHS|DDE2|CA1|RRTF1|STA1|ACT7|RHM1|PIP2;2|UGT72B1|RGA2|GR1|ATGSL1|GAI|ATMYB21|SGS3|MYB21|SERK1|WRKY33|TT4|ATMKK3|TT10|ATMYB3|ATCHS|BGAL1|MKK3|ROL1|GS2|BSK2|ATWRKY33|COP9|CYP74A|ATSERK1|LTP4|HSP60-3A|IP5PII|GT72B1|ATRHM1|RCI3|LAC15|ESP|AOS|EP1|GLN2|NRT1.5|NQR|FUS7|ATSGS3
GO:0046688	0.032718	response to copper ion	TT10|LAC15
GO:0051365	0.0010421	cellular response to potassium ion starvation	PLDEPSILON|PLDALPHA4
GO:0051707	2.0176e-07	response to other organism	MKK3|ESP|ATPERK1|AOS|ATRBOHD|ATWRKY33|HR2|CYP74A|ATPUP10|NQR|LOH2|2|DDE2|CA1|SGS3|WRKY33|RRTF1|ATSGS3|ATMKK3|TEJ|RBOHD|CDR1
GO:0051716	0.00017738	cellular response to stimulus	RGA2|MKK3|ROL1|BSK2|ATGR1|ATSERK1|GAI|ATMYB21|SGS3|MYB21|SERK1|GT72B1|ATSGS3|ATMKK3|PLDEPSILON|RHM1|ATRHM1|PLDALPHA4|ATMYB3|UGT72B1
GO:0071310	8.2479e-06	cellular response to organic substance	RGA2|MKK3|ROL1|BSK2|ATSERK1|GAI|ATMYB21|SGS3|MYB21|SERK1|ATSGS3|ATMKK3|RHM1|ATRHM1|ATMYB3
Developmental Processes
GO:0007398	0.00092842	ectoderm development	BST1|MRH3|ACT7|DER4|ABIL1|GSO2|EDA23
GO:0009553	2.4928e-06	embryo sac development	XPO1|EDA17|XPO1A|ATCRM1|HTH|ATXPO1|GSO2|EDA23|BETA
GO:0009933	0.014048	meristem structural organization	BRU1|MGO3|TSK
GO:0010050	0.0067858	vegetative phase change	SGS3|ATSGS3
GO:0010223	0.011273	secondary shoot formation	SCL18|LAS
GO:0021700	9.1937e-05	developmental maturation	BST1|SERK1|MRH3|ACT7|DER4|ATSERK1
GO:0035295	0.026127	tube development	XPO1|XPO1A|ATCRM1|ATXPO1
GO:0048229	2.4381e-06	gametophyte development	EDA17|ATGSL1|ATCRM1|ATSERK1|GSO2|EDA23|BETA|XPO1|SERK1|STA1|XPO1A|HTH|ATXPO1
GO:0048469	0.002477	cell maturation	BST1|MRH3|ACT7|DER4
GO:0048532	0.018954	anatomical structure arrangement	BRU1|MGO3|TSK
GO:0048569	0.00017483	post-embryonic organ development	ATS|ATMYB21|ARPN|MYB21|IDL2|SERK1|CYP90D1|ATSERK1|ATMYB3|KAN4
GO:0080086	0.00016566	stamen filament development	ATMYB21|MYB21|ATMYB3
GO:0090351	0.020115	seedling development	IP5PII|AIM1|ACT7
Transport
GO:0006611	5.9977e-07	protein export from nucleus	XPO1|XPO1A|ATCRM1|ATXPO1
GO:0006810	1.6518e-09	transport	ATCHS|PDE135|NTR1|PTR2|PRA1.F2|ROL1|SYP131|LTP1|PDE317|ATCRM1|ATPTR2-B|PIP2B|CHS|LTP4|PTR2-B|XPO1|ISE2|ATSUC2|SUC2|SUT1|RHM1|ATRHM1|ATXPO1|PIP2;2|ATEXO70B1|RGA2|ATPLT5|CHX14|CHX15|TDT|ATPTR2|LP1|NRT1.5|ATPUP10|EMB25|GAI|ATLTP1|KUP6|TT4|ATCHX15|XPO1A|ATCHX14|ATSYP131|PRA7
GO:0006833	0.011273	water transport	PIP2B|PIP2;2
GO:0008643	0.011515	carbohydrate transport	ATSUC2|SUC2|SUT1
GO:0009915	5.9748e-05	phloem loading	ATSUC2|SUC2|SUT1
GO:0010232	0.0010421	vascular transport	RGA2|GAI
GO:0017038	0.016379	protein import	XPO1|XPO1A|ATCRM1|ATXPO1
GO:0033365	0.011858	protein localization in organelle	XPO1|XPO1A|ATCRM1|ATXPO1
GO:0034504	0.002477	protein localization in nucleus	XPO1|XPO1A|ATCRM1|ATXPO1
GO:0042044	0.011273	fluid transport	PIP2B|PIP2;2
GO:0042938	8.0646e-08	dipeptide transport	PTR2-B|NTR1|PTR2|ATPTR2|ATPTR2-B
GO:0051169	0.0071298	nuclear transport	XPO1|XPO1A|ATCRM1|ATXPO1
Cell Cycle
GO:0000086	2.839e-05	G2/M transition of mitotic cell cycle	BRU1|MGO3|TSK
GO:0000278	0.00011968	mitotic cell cycle	BRU1|DPB|ATDPB|MGO3|TSK
GO:0006629	0.010439	lipid metabolic process	ACX2|EDA17|AOS|ATACX2|ATMIPS3|CYP74A|MIPS3|DDE2|AIM1|PLDEPSILON|CYP90D1|HTH|PLDALPHA4
GO:0022414	2.407e-09	reproductive process	ATS|NTR1|TOM2A|PDE317|ATCRM1|ATSERK1|MEE17|ASD|XPO1|ISE2|ATAAT|EMB2076|RSY3|ATA1|ATXPO1|LUH|KAN4|AESP|IDL2|ATGR1|EMB25|ATMYB21|ARPN|AIM1|MYB21|AAT|SERK1|UNE10|XPO1A|CYP90D1|DUF26-21|EMB1290|ATMYB3
GO:0040007	7.8983e-06	growth	NTR1|ATCRM1|BST1|XPO1|MRH3|XPO1A|ATEXPB3|ACT7|PLDEPSILON|EXPB3|DER4|PLDALPHA4|ATXPO1|AESP
GO:0044281	1.0177e-08	small molecule metabolic process	ATCHS|ROL1|EDA17|ATACX2|GS2|RSH3|ATMIPS3|CYP74A|DMT7|F3'H|CHS|IP5PII|DDE2|LAC17|GLX2-3|RHM1|ATRHM1|LAC15|ACX2|AOS|ATGR1|GLN2|ATGSL1|AT-RSH3|MIPS3|ATRSH3|SPDS1|AIM1|DRM2|TT4|ETHE1|TT6|TT10|F3H|LIP1|HTH|GLY3|ATMYB3
GO:0044419	0.022884	interspecies interaction between organisms	SGS3|ATSGS3
GO:0050896	2.425e-14	response to stimulus	ATS1P|CSN8|RCI3A|ADR1-L1|EMB143|PIP2B|LOH2|CHS|DDE2|CA1|RRTF1|STA1|GLX2-3|ACT7|RHM1|PIP2;2|UGT72B1|RGA2|GR1|ATGR1|ATGSL1|ATPUP10|GAI|ATMYB21|2|SGS3|MYB21|SERK1|WRKY33|TT4|ETHE1|ATMKK3|TT6|TT10|F3H|LIP1|GLY3|ATMYB3|ATCHS|BGAL1|MKK3|ATCBL10|ROL1|REM39|ATSBT6.1|GS2|BSK2|ATWRKY33|COP9|CYP74A|ATSERK1|F3'H|LTP4|HSP60-3A|IP5PII|S1P|EMB2770|GT72B1|PLDEPSILON|ATRHM1|RCI3|PLDALPHA4|CDR1|LAC15|CBL10|ESP|ATP…
GO:0051301	6.8726e-05	cell division	BRU1|POK2|MGO3|ACT7|PLDEPSILON|PLDALPHA4|TSK
Cytoskeleton
GO:0007030	0.0054106	Golgi organization	SERK1|ATSERK1
GO:0009657	0.033151	plastid organization	SCO2|STA1|CYO1|RSY3
GO:0009658	0.0093851	chloroplast organization	SCO2|STA1|CYO1|RSY3
GO:0010387	9.451e-06	signalosome assembly	FUS7|CSN8|COP9|EMB143
GO:0043933	0.0011378	macromolecular complex subunit organization	U2B''|FUS7|XPO1|CSN8|XPO1A|COP9|ATCRM1|EMB143|ATXPO1
GO:0065003	0.00073894	macromolecular complex assembly	U2B''|FUS7|XPO1|CSN8|XPO1A|COP9|ATCRM1|EMB143|ATXPO1
Metabolic and Biosynthesis Processes
GO:0006631	0.0011097	fatty acid metabolic process	ACX2|DDE2|AIM1|EDA17|AOS|ATACX2|CYP74A|HTH
GO:0008617	5.9748e-05	guanosine metabolic process	AT-RSH3|RSH3|ATRSH3
GO:0009064	0.012331	glutamine family amino acid metabolic process	GS2|GLN2|ATGSL1
GO:0009226	0.00058338	nucleotide-sugar biosynthetic process	ROL1|RHM1|ATRHM1
GO:0009714	8.3215e-06	chalcone metabolic process	ATCHS|TT4|CHS
GO:0010253	0.00010595	UDP-rhamnose biosynthetic process	ROL1|RHM1|ATRHM1
GO:0010430	0.0004331	fatty acid omega-oxidation	EDA17|HTH
GO:0015969	2.839e-05	guanosine tetraphosphate metabolic process	AT-RSH3|RSH3|ATRSH3
GO:0019300	0.00016566	rhamnose biosynthetic process	ROL1|RHM1|ATRHM1
GO:0019369	8.3215e-06	arachidonic acid metabolic process	DDE2|AOS|CYP74A
GO:0019395	5.5151e-05	fatty acid oxidation	ACX2|AIM1|EDA17|ATACX2|HTH
GO:0031407	0.0082609	oxylipin metabolic process	DDE2|AOS|CYP74A
GO:0032787	0.00017191	monocarboxylic acid metabolic process	ACX2|DDE2|AIM1|EDA17|AOS|ETHE1|ATACX2|GLX2-3|CYP74A|HTH|GLY3|ATMYB3
GO:0033478	0.00010595	UDP-rhamnose metabolic process	ROL1|RHM1|ATRHM1
GO:0033559	0.0007377	unsaturated fatty acid metabolic process	DDE2|AOS|CYP74A
GO:0033865	0.00058338	nucleoside bisphosphate metabolic process	AT-RSH3|RSH3|ATRSH3
GO:0042180	9.3534e-05	cellular ketone metabolic process	ATCHS|ACX2|EDA17|AOS|ATACX2|GS2|GLN2|ATGSL1|CYP74A|CHS|DDE2|AIM1|TT4|ETHE1|GLX2-3|LIP1|HTH|GLY3|ATMYB3
GO:0042181	8.3215e-06	ketone biosynthetic process	ATCHS|TT4|CHS
GO:0044283	8.0496e-05	small molecule biosynthetic process	ATCHS|ROL1|AOS|ATMIPS3|CYP74A|MIPS3|F3'H|CHS|SPDS1|DDE2|TT4|TT6|TT10|F3H|RHM1|ATRHM1|LIP1|ATMYB3|LAC15
GO:0046128	0.002818	purine ribonucleoside metabolic process	AT-RSH3|RSH3|ATRSH3
GO:0046165	0.00010595	alcohol biosynthetic process	ROL1|ATMIPS3|MIPS3|RHM1|ATRHM1
GO:0046395	0.011365	carboxylic acid catabolic process	ACX2|AIM1|ATACX2|LIP1

## Sheet: CC
GO-ID	corr p-value	Description	Genes in test set
Cell wall
GO:0005618	0.0018831	cell wall	ATS|BGAL1|LTP1|LP1|ATCWINV4|AIM1|ATLTP1|ATC/VIF1|C/VIF1|ATRPS5B|ACT7|RPS18C|KAN4
GO:0005886	2.0084e-14	plasma membrane	PDE135|PTR2|PRA1.F2|CRK10|PIP2B|LOH2|PTR2-B|CDC20.1|CPK28|ATARFA1F|SUC2|SUT1|ATRPS5B|ACT7|PIP2;2|ATG2|ATPLT5|RLK4|ATGSL1|ATTLP10|ATGSL4|SERK1|PP2A-2|MPPALPHA|ATSYP131|DUF26-21|PRA7|EMB1290|NTR1|ATCBL10|NTMC2T6.1|BSK2|SYP131|ATGSL04|ATPTR2-B|ATSERK1|HSP60-3A|ATSUC2|PLDEPSILON|LAG1|PLDALPHA4|ATEXO70B1|CBL10|ATPERK1|NIK1|ATRBOHD|ATPTR2|SCABP8|GSL04|NRT1.5|NQR|NTMC2TYPE6.1|KUP6|RBOHD
GO:0030312	0.0007271	external encapsulating structure	ATS|BGAL1|LTP1|LP1|ARPN|ATCWINV4|AIM1|ATLTP1|ATC/VIF1|C/VIF1|ATRPS5B|ACT7|RPS18C|KAN4
Vacuole
GO:0000325	8.9604e-10	plant-type vacuole	PTR2-B|ATCHS|NTR1|PTR2|ATCBL10|CBL10|TT4|ATPTR2|SCABP8|ATPTR2-B|CHS|TMT3
GO:0009705	4.5333e-06	plant-type vacuole membrane	ATCHS|ATCBL10|CBL10|TT4|SCABP8|CHS|TMT3
Organelle
GO:0005739	0.0031274	mitochondrion	NTR1|NDB2|AOS|GS2|GLN2|ATGSL1|APO4|CYP74A|NQR|HSP60-3A|DDE2|OSB1|STA1|LGT4|MPPALPHA|ACT7|GAUT10|LIP1
GO:0005773	2.3448e-05	vacuole	ATCHS|NTR1|PTR2|ATCBL10|NTMC2T6.1|CBL10|TOM2A|TDT|ATPTR2|SCABP8|ATPTR2-B|CHS|PTR2-B|NTMC2TYPE6.1|TT4|RPS18C|TMT3
GO:0005777	0.024635	peroxisome	ACX2|AIM1|ATACX2|ATGR1|NQR
GO:0005783	0.00013606	endoplasmic reticulum	ATCHS|PRA1.F2|ATS1P|ATSBT6.1|RCI3A|LOH2|CHS|S1P|TT4|LAG13|LAG1|RCI3|PRA7
GO:0009507	0.0026242	chloroplast	LBD22|NTR1|GS2|RSH3|CYP74A|PDE317|PIP2B|MEE17|DDE2|CA1|SCL18|DEG1|ISE2|BAM6|STA1|BMY5|DEGP1|ATAAT|ATRPS5B|RSY3|PIP2;2|AOS|CYO1|GLN2|ATGSL1|AT-RSH3|EMB25|ATRSH3|NQR|ENH1|AIM1|AAT|SCO2|PGSIP1|LAS
GO:0009536	0.0024165	plastid	LBD22|NTR1|GS2|RSH3|CYP74A|PDE317|PIP2B|MEE17|DDE2|CA1|SCL18|DEG1|ISE2|BAM6|STA1|BMY5|DEGP1|ATAAT|ATRPS5B|RSY3|PIP2;2|AOS|CYO1|GLN2|ATGSL1|AT-RSH3|EMB25|ATRSH3|NQR|ENH1|AIM1|AAT|SCO2|MPPALPHA|PGSIP1|LAS
GO:0010033	1.382e-08	response to organic substance	ATCHS|MKK3|ROL1|CSN8|BSK2|ATWRKY33|COP9|CYP74A|EMB143|ATSERK1|LOH2|CHS|LTP4|IP5PII|DDE2|RRTF1|ACT7|RHM1|ATRHM1|RGA2|ESP|AOS|EP1|GAI|ATMYB21|FUS7|SGS3|MYB21|SERK1|WRKY33|TT4|ATSGS3|ATMKK3|ATMYB3
GO:0031967	0.0010421	organelle envelope	NTR1|NDB2|AOS|GS2|GLN2|ATGSL1|CYP74A|ATCRM1|DDE2|ENH1|CA1|XPO1|STA1|MPPALPHA|XPO1A|ATXPO1
GO:0031984	6.3803e-05	organelle subcompartment	DDE2|ENH1|CA1|DEG1|SCO2|AOS|CYO1|GS2|GLN2|ATGSL1|DEGP1|CYP74A
GO:0043229	3.5286e-15	intracellular organelle	LBD22|PTR2|PRA1.F2|ATS1P|CSN8|RCI3A|DDE2|DEG1|RRTF1|ISE2|BAM6|STA1|ACT7|ATRPB15.9|ATG2|RGA2|SNL4|ATGR1|APO4|AT-RSH3|ATRSH3|2|AAT|SCO2|OSB1|PP2A-2|DPB|LGT4|UNE10|XPO1A|GAUT10|LIP1|NTR1|NDB2|NTMC2T6.1|ATSBT6.1|RPB15.9|ATWRKY33|COP9|CYP74A|PDE317|ATCRM1|NRPB4|HSP60-3A|EMB2770|LAG13|ATBZIP42|ICN6|ACX2|CBL10|ESP|ATPTR2|GLN2|SCABP8|NTMC2TYPE6.1|ENH1|FUS7|VRN1|MKS1|RPS18C|LAS|ATACX2|DMT7|EMB143|PIP2B|LO…
GO:0070013	0.0010421	intracellular organelle lumen	ATG2|U2B''|REM39|VRN1|RPB15.9|MPPALPHA|ACT7|RPS18C|RPB15.9.9|LIP1|ATRPB15.9|NRPB4

## Sheet: MF
GO-ID	corr p-value	Description	Genes in test set
Transporter Activity
GO:0015146	0.020062	pentose transmembrane transporter activity	ATPLT5
GO:0015154	0.00091137	disaccharide transmembrane transporter activity	ATSUC2|SUC2|SUT1
GO:0015291	0.00092842	secondary active transmembrane transporter activity	ATPLT5|CHX14|CHX15|ATSUC2|TDT|SUC2|SUT1|ATCHX15|ATCHX14|TMT3
GO:0015293	0.0032771	symporter activity	ATPLT5|ATSUC2|TDT|SUC2|SUT1|TMT3
GO:0015334	2.2972e-09	high affinity oligopeptide transporter activity	PTR2-B|NTR1|PTR2|ATPTR2|ATPTR2-B
GO:0015385	0.0015184	sodium:hydrogen antiporter activity	CHX14|CHX15|ATCHX15|ATCHX14
GO:0015576	0.020062	sorbitol transmembrane transporter activity	ATPLT5
GO:0017153	0.020062	sodium:dicarboxylate symporter activity	TDT
GO:0022804	0.020115	active transmembrane transporter activity	ATPLT5|CHX14|CHX15|ATSUC2|TDT|SUC2|STA1|SUT1|ATCHX15|ATCHX14|TMT3
GO:0022890	0.020062	inorganic cation transmembrane transporter activity	KUP6|CHX14|CHX15|TDT|ATCHX15|ATCHX14
GO:0042937	3.4613e-08	tripeptide transporter activity	PTR2-B|NTR1|PTR2|ATPTR2|ATPTR2-B
OxidoReductase Activity
GO:0003858	0.020062	3-hydroxybutyrate dehydrogenase activity	GR1
GO:0003997	0.0067858	acyl-CoA oxidase activity	ACX2|ATACX2
GO:0008752	0.020062	FMN reductase activity	NQR
GO:0016174	0.0028611	NAD(P)H oxidase activity	ATRBOHD|RBOHD
GO:0016634	0.015014	oxidoreductase activity, acting on the CH-CH group of donors, oxygen as acceptor	ACX2|ATACX2
GO:0016651	0.0078699	oxidoreductase activity, acting on NADH or NADPH	NTR1|ATRBOHD|ATGR1|RBOHD
GO:0016668	0.0067858	oxidoreductase activity, acting on sulfur group of donors, NAD or NADP as acceptor	NTR1|ATGR1
GO:0016679	0.011515	oxidoreductase activity, acting on diphenols and related substances as donors	TT10|LAC17|LAC15
GO:0016682	0.0066711	oxidoreductase activity, acting on diphenols and related substances as donors, oxygen as acceptor	TT10|LAC17|LAC15
GO:0016705	0.032427	oxidoreductase activity, acting on paired donors, with incorporation or reduction of molecular oxygen	YUC2|TT6|F3H|CYP90D1|F3'H
GO:0016709	0.012331	oxidoreductase activity, acting on paired donors, with incorporation or reduction of molecular oxygen, NADH or NADPH as one donor, and incorporation of one atom of oxygen	YUC2|CYP90D1|F3'H
GO:0050664	0.0096924	oxidoreductase activity, acting on NADH or NADPH, with oxygen as acceptor	ATRBOHD|RBOHD
Kinase/Transferase Activity
GO:0003899	0.0074945	DNA-directed RNA polymerase activity	RPB15.9|RPB15.9.9|ATRPB15.9|NRPB4
GO:0004069	0.00034393	L-aspartate:2-oxoglutarate aminotransferase activity	AAT|ATAAT|MEE17
GO:0004672	0.0023798	protein kinase activity	MKK3|SD1-29|ATPERK1|RLK4|NIK2|EP1|BSK2|CRK10|ATSERK1|GSO2|EDA23|CPK28|HSL1|CYCP2;1|SERK1|ATMKK3|ATSIK|DUF26-21|EMB1290
GO:0004675	0.013058	transmembrane receptor protein serine/threonine kinase activity	SERK1|ATSERK1
GO:0004708	0.013058	MAP kinase kinase activity	MKK3|ATMKK3
GO:0004713	0.0075228	protein tyrosine kinase activity	CPK28|RLK4|BSK2|ATSIK|CRK10|GSO2|EDA23
GO:0008417	0.0001091	fucosyltransferase activity	FUCTC|FUT13|FT4-M|ATFUT13
GO:0008728	5.9748e-05	GTP diphosphokinase activity	AT-RSH3|RSH3|ATRSH3
GO:0016757	5.1837e-07	transferase activity, transferring glycosyl groups	GATL9|FUCTC|FUT13|TPS9|FT4-M|ATTPS9|ATGSL1|ATUGT85A1|ATGSL04|GSL04|ATGSL4|GT72B1|LGT4|ATFUT13|GAUT10|UGT85A1|LGT8|PGSIP1|UGT72B1
GO:0016758	4.1786e-07	transferase activity, transferring hexosyl groups	GATL9|FUCTC|FUT13|FT4-M|ATGSL1|ATUGT85A1|ATGSL04|GSL04|ATGSL4|GT72B1|LGT4|ATFUT13|GAUT10|UGT85A1|LGT8|UGT72B1
GO:0016769	0.027951	transferase activity, transferring nitrogenous groups	AAT|ATAAT|MEE17
GO:0016772	0.0012687	transferase activity, transferring phosphorus-containing groups	MKK3|SD1-29|BSK2|RPB15.9|RSH3|CRK10|ATSERK1|GSO2|NRPB4|CPK28|HSL1|ATSIK|ATRPB15.9|ATPERK1|NIK1|RLK4|NIK2|EP1|AT-RSH3|ATRSH3|EDA23|CYCP2;1|SERK1|ATMKK3|RPB15.9.9|DUF26-21|EMB1290
GO:0035251	1.9738e-05	UDP-glucosyltransferase activity	GT72B1|ATGSL1|ATUGT85A1|ATGSL04|GSL04|ATGSL4|UGT85A1|UGT72B1
GO:0047262	0.0005298	polygalacturonate 4-alpha-galacturonosyltransferase activity	GATL9|LGT4|GAUT10|LGT8
GO:0050403	0.0040068	trans-zeatin O-beta-D-glucosyltransferase activity	ATUGT85A1|UGT85A1
GO:0050502	0.0040068	cis-zeatin O-beta-D-glucosyltransferase activity	ATUGT85A1|UGT85A1
